# Supplementary material for: Orphenadrinium dihydrogen citrate
Source: Acta Crystallogr Sect E Struct Rep Online. 2013 Jan 19;69(Pt 2):o248. doi: 10.1107/S1600536813001207 (PMC3569781; doi:10.1107/S1600536813001207)
Supplement: Supplementary file 1 [file e-69-0o248-sup1.cif]

##############################################################################
#                                                                            #
# This CIF contains the data in a paper accepted for publication in          #
# Acta Crystallographica Section E. It conforms to the requirements of       #
# Notes for Authors for Acta Crystallographica Section E, and has been       #
# peer reviewed under the auspices of the IUCr Commission on Journals.       #
#                                                                            #
# Full details of the Crystallographic Information File format               #
# are given in the paper "The Crystallographic Information File (CIF):       #
# a New Standard Archive File for Crystallography" by S. R. Hall, F. H.      #
# Allen and I. D. Brown [Acta Cryst. (1991), A47, 655-685].                  #
#                                                                            #
# The current version of the core CIF dictionary is obtainable from          #
# ftp://ftp.iucr.org/pub/cif_core.dic.                                       #
#                                                                            #
# Software is freely available for graphical display of the structure(s)     #
# in this CIF. For information consult the CIF software page                 #
# http://www.iucr.org/resources/cif/software.                                #
#                                                                            #
# This file may be used for bona fide research purposes within the           #
# scientific community so long as proper attribution is given to the journal # 
# article from which it was obtained.                                        #
#                                                                            #
##############################################################################
data_global
_audit_creation_method     SHELXL-97
_journal_date_recd_electronic     2013-01-11
_journal_date_accepted     2013-01-12
_journal_name_full     'Acta Crystallographica, Section E'
_journal_year     2013
_journal_volume     69
_journal_issue      2
_journal_page_first     o248
_journal_page_last     o248
_journal_paper_category     QO
_journal_paper_doi     10.1107/S1600536813001207
_journal_coeditor_code     HG5283
_publ_contact_author_name     'Jasinski, Jerry P.'
_publ_contact_author_address
;
Department of Chemistry
Keene State College
229 Main Street
Keene, New Hampshire 03435, USA
;
_publ_contact_author_email     jjasinski@keene.edu
_publ_contact_author_fax     ?
_publ_contact_author_phone     '603 358-2563'
_publ_section_title
;
Orphenadrinium dihydrogen citrate
;
loop_
    _publ_author_name
    _publ_author_address
    'Kaur, Manpreet'
;
Department of Studies in Chemistry
University of Mysore
Manasagangotri, Mysore 570 006, India
;
    'Jasinski, Jerry P.'
;
Department of Chemistry
Keene State College
229 Main Street
Keene, NH 03435-2001, USA
;
    'Keeley, Amanda C.'
;
Department of Chemistry
Keene State College
229 Main Street
Keene, NH 03435-2001, USA
;
    'Yathirajan, H. S.'
;
Department of Studies in Chemistry
University of Mysore
Manasagangotri, Mysore 570 006, India
;
    'Siddaraju, B. P.'
;
Department of Chemistry
G. Madegowda Institute of Technology
Bharathinagara 571 442, India
;
data_I
_chemical_name_systematic
;
<i>N</i>,<i>N</i>-Dimethyl-2-[(2-methylphenyl)(phenyl)methoxy]ethanaminium
2-carboxylatomethyl-2-hydroxybutanedioic acid
;
_chemical_name_common
;
Orphenadrinium dihydrogen citrate
;
_chemical_formula_moiety     'C18 H24 N O +, C6 H7 O7 -'
_chemical_formula_sum     'C24 H31 N O8'
_chemical_formula_iupac     'C18 H24 N O +, C6 H7 O7 -'
_chemical_formula_weight     461.50
_chemical_melting_point     ?
_symmetry_cell_setting     triclinic
_symmetry_space_group_name_H-M     'P -1'
_symmetry_space_group_name_Hall     '-P 1'
loop_
    _symmetry_equiv_pos_as_xyz
    'x, y, z'
    '-x, -y, -z'
_cell_length_a     9.9515(8)
_cell_length_b     10.7382(9)
_cell_length_c     12.6250(10)
_cell_angle_alpha     98.863(7)
_cell_angle_beta     104.391(7)
_cell_angle_gamma     111.498(8)
_cell_volume     1170.0(2)
_cell_formula_units_Z     2
_cell_measurement_reflns_used     3067
_cell_measurement_theta_min     5.0592
_cell_measurement_theta_max     72.3608
_cell_measurement_temperature     173(2)
_exptl_crystal_description     chunk
_exptl_crystal_colour     colorless
_exptl_crystal_size_max     0.32
_exptl_crystal_size_mid     0.28
_exptl_crystal_size_min     0.14
_exptl_crystal_density_diffrn     1.310
_exptl_crystal_density_meas     ?
_exptl_crystal_density_method     'not measured'
_exptl_crystal_F_000     492
_exptl_absorpt_coefficient_mu     0.818
_exptl_absorpt_correction_type     multi-scan
_exptl_absorpt_process_details
;
(CrysAlis PRO and CrysAlis RED; Agilent, 2012)
;
_exptl_absorpt_correction_T_min     0.85393
_exptl_absorpt_correction_T_max     1.00000
_exptl_special_details
;
;
_diffrn_ambient_temperature     173(2)
_diffrn_radiation_type     CuK\a
_diffrn_radiation_wavelength     1.54184
_diffrn_radiation_source     'Enhance (Cu) X-ray Source'
_diffrn_radiation_monochromator     graphite
_diffrn_measurement_device_type     'Agilent Xcalibur (Eos, Gemini)'
_diffrn_measurement_method     '\w scans'
_diffrn_detector_area_resol_mean     16.0416
_diffrn_reflns_number     7161
_diffrn_reflns_av_R_equivalents     0.0291
_diffrn_reflns_av_sigmaI/netI     0.0424
_diffrn_reflns_theta_min     5.06
_diffrn_reflns_theta_max     72.51
_diffrn_reflns_theta_full     72.51
_diffrn_measured_fraction_theta_max     0.964
_diffrn_measured_fraction_theta_full     0.964
_diffrn_reflns_limit_h_min     -11
_diffrn_reflns_limit_h_max     12
_diffrn_reflns_limit_k_min     -13
_diffrn_reflns_limit_k_max     9
_diffrn_reflns_limit_l_min     -11
_diffrn_reflns_limit_l_max     15
_refine_special_details
;
Refinement of <i>F</i>^2^ against ALL reflections. The weighted <i>R</i>-factor
<i>wR</i> and goodness of fit <i>S</i> are based on <i>F</i>^2^, conventional
<i>R</i>-factors <i>R</i> are based on <i>F</i>, with <i>F</i> set to zero for
negative <i>F</i>^2^. The threshold expression of <i>F</i>^2^ >
\s(<i>F</i>^2^) is used only for calculating <i>R</i>-factors(gt) <i>etc</i>.
and is not relevant to the choice of reflections for refinement.
<i>R</i>-factors based on <i>F</i>^2^ are statistically about twice as large
as those based on <i>F</i>, and <i>R</i>- factors based on ALL data will be
even larger.
;
_reflns_number_total     4471
_reflns_number_gt     3795
_reflns_threshold_expression     I>2sigma(I)
_refine_ls_structure_factor_coef     Fsqd
_refine_ls_matrix_type     full
_refine_ls_R_factor_all     0.0633
_refine_ls_R_factor_gt     0.0558
_refine_ls_wR_factor_gt     0.1511
_refine_ls_wR_factor_ref     0.1607
_refine_ls_goodness_of_fit_ref     1.026
_refine_ls_restrained_S_all     1.026
_refine_ls_number_reflns     4471
_refine_ls_number_parameters     305
_refine_ls_number_restraints     0
_refine_ls_hydrogen_treatment     constr
_refine_ls_weighting_scheme     calc
_refine_ls_weighting_details
         'calc w=1/[\s^2^(Fo^2^)+(0.0849P)^2^+0.4888P] where P=(Fo^2^+2Fc^2^)/3'
_atom_sites_solution_hydrogens     geom
_atom_sites_solution_primary     direct
_atom_sites_solution_secondary     difmap
_refine_ls_shift/su_max     0.000
_refine_ls_shift/su_mean     0.000
_refine_diff_density_max     0.665
_refine_diff_density_min     -0.272
_refine_ls_extinction_method     '<i>SHELXL97</i> (Sheldrick, 2008)'
_refine_ls_extinction_coef     0.0019(7)
_refine_ls_extinction_expression
                                  'Fc^*^=kFc[1+0.001xFc^2^\l^3^/sin(2\q)]^-1/4^'
loop_
    _atom_type_symbol
    _atom_type_description
    _atom_type_scat_dispersion_real
    _atom_type_scat_dispersion_imag
    _atom_type_scat_source
    'C' 'C' 0.0181 0.0091
                         'International Tables Vol C Tables 4.2.6.8 and 6.1.1.4'
    'H' 'H' 0.0000 0.0000
                         'International Tables Vol C Tables 4.2.6.8 and 6.1.1.4'
    'N' 'N' 0.0311 0.0180
                         'International Tables Vol C Tables 4.2.6.8 and 6.1.1.4'
    'O' 'O' 0.0492 0.0322
                         'International Tables Vol C Tables 4.2.6.8 and 6.1.1.4'
_computing_data_collection     '<i>CrysAlis PRO</i> (Agilent, 2012)'
_computing_cell_refinement     '<i>CrysAlis PRO</i> (Agilent, 2012)'
_computing_data_reduction     '<i>CrysAlis RED</i> (Agilent, 2012)'
_computing_structure_solution     '<i>SHELXS97</i> (Sheldrick, 2008)'
_computing_structure_refinement     '<i>SHELXL97</i> (Sheldrick, 2008)'
_computing_molecular_graphics     '<i>SHELXTL</i> (Sheldrick, 2008)'
_computing_publication_material     '<i>SHELXTL</i> (Sheldrick, 2008)'
loop_
    _atom_site_type_symbol
    _atom_site_label
    _atom_site_fract_x
    _atom_site_fract_y
    _atom_site_fract_z
    _atom_site_U_iso_or_equiv
    _atom_site_adp_type
    _atom_site_calc_flag
    _atom_site_refinement_flags
    _atom_site_occupancy
    _atom_site_symmetry_multiplicity
    _atom_site_disorder_assembly
    _atom_site_disorder_group
    O O1 0.37357(15) 0.09276(13) 0.64965(11) 0.0291(3) Uani d . 1 1 . .
    N N1 0.22933(17) -0.11367(16) 0.42955(13) 0.0264(3) Uani d . 1 1 . .
    H H1 0.2851 -0.1302 0.4902 0.032 Uiso calc R 1 1 . .
    C C1 0.3807(2) 0.16847(19) 0.75611(16) 0.0308(4) Uani d . 1 1 . .
    H H1A 0.3877 0.2604 0.7502 0.037 Uiso calc R 1 1 . .
    C C2 0.5265(2) 0.1874(2) 0.84411(16) 0.0332(4) Uani d . 1 1 . .
    C C3 0.5437(3) 0.0782(3) 0.8789(2) 0.0501(6) Uani d . 1 1 . .
    H H3 0.4637 -0.0104 0.8503 0.060 Uiso calc R 1 1 . .
    C C4 0.6844(3) 0.1009(3) 0.9589(2) 0.0575(7) Uani d . 1 1 . .
    H H4 0.6981 0.0274 0.9829 0.069 Uiso calc R 1 1 . .
    C C5 0.7998(3) 0.2326(3) 1.00022(19) 0.0528(6) Uani d . 1 1 . .
    H H5 0.8914 0.2479 1.0538 0.063 Uiso calc R 1 1 . .
    C C6 0.7842(3) 0.3411(3) 0.9652(2) 0.0582(7) Uani d . 1 1 . .
    H H6 0.8650 0.4292 0.9931 0.070 Uiso calc R 1 1 . .
    C C7 0.6485(3) 0.3199(3) 0.8885(2) 0.0491(6) Uani d . 1 1 . .
    H H7 0.6371 0.3946 0.8654 0.059 Uiso calc R 1 1 . .
    C C8 0.2379(2) 0.0950(2) 0.78589(16) 0.0328(4) Uani d . 1 1 . .
    C C9 0.1917(3) 0.1694(3) 0.85948(19) 0.0458(6) Uani d . 1 1 . .
    C C10 0.0579(3) 0.0950(4) 0.8824(2) 0.0572(7) Uani d . 1 1 . .
    H H10 0.0255 0.1428 0.9308 0.069 Uiso calc R 1 1 . .
    C C11 -0.0264(3) -0.0451(4) 0.8358(2) 0.0590(8) Uani d . 1 1 . .
    H H11 -0.1147 -0.0910 0.8524 0.071 Uiso calc R 1 1 . .
    C C12 0.0196(3) -0.1178(3) 0.7648(2) 0.0498(6) Uani d . 1 1 . .
    H H12 -0.0371 -0.2131 0.7330 0.060 Uiso calc R 1 1 . .
    C C13 0.1520(2) -0.0476(2) 0.74054(18) 0.0366(5) Uani d . 1 1 . .
    H H13 0.1836 -0.0974 0.6929 0.044 Uiso calc R 1 1 . .
    C C14 0.2779(4) 0.3211(3) 0.9121(3) 0.0717(9) Uani d . 1 1 . .
    H H14A 0.2768 0.3689 0.8538 0.107 Uiso calc R 1 1 . .
    H H14B 0.3817 0.3417 0.9541 0.107 Uiso calc R 1 1 . .
    H H14C 0.2310 0.3511 0.9626 0.107 Uiso calc R 1 1 . .
    C C15 0.2805(3) 0.1145(2) 0.55634(17) 0.0366(5) Uani d . 1 1 . .
    H H15A 0.3163 0.2133 0.5625 0.044 Uiso calc R 1 1 . .
    H H15B 0.1755 0.0790 0.5559 0.044 Uiso calc R 1 1 . .
    C C16 0.2882(2) 0.0405(2) 0.44869(17) 0.0345(4) Uani d . 1 1 . .
    H H16A 0.2293 0.0599 0.3850 0.041 Uiso calc R 1 1 . .
    H H16B 0.3938 0.0774 0.4506 0.041 Uiso calc R 1 1 . .
    C C17 0.2536(2) -0.1766(2) 0.32629(17) 0.0358(5) Uani d . 1 1 . .
    H H17A 0.3604 -0.1348 0.3348 0.054 Uiso calc R 1 1 . .
    H H17B 0.1958 -0.1607 0.2608 0.054 Uiso calc R 1 1 . .
    H H17C 0.2203 -0.2748 0.3167 0.054 Uiso calc R 1 1 . .
    C C18 0.0653(2) -0.1824(2) 0.41988(19) 0.0390(5) Uani d . 1 1 . .
    H H18A 0.0046 -0.1606 0.3601 0.059 Uiso calc R 1 1 . .
    H H18B 0.0529 -0.1497 0.4904 0.059 Uiso calc R 1 1 . .
    H H18C 0.0327 -0.2813 0.4029 0.059 Uiso calc R 1 1 . .
    O O2 0.96502(19) 0.50720(18) 0.23817(14) 0.0532(5) Uani d . 1 1 . .
    O O3 0.95333(16) 0.41174(16) 0.38238(13) 0.0393(4) Uani d . 1 1 . .
    H H3A 1.0444 0.4654 0.4097 0.059 Uiso calc R 1 1 . .
    O O4 0.71300(17) 0.54785(13) 0.37166(12) 0.0349(3) Uani d . 1 1 . .
    H H4A 0.7126 0.5707 0.4366 0.052 Uiso calc R 1 1 . .
    O O5 0.74662(15) 0.41508(14) 0.53041(11) 0.0331(3) Uani d . 1 1 . .
    O O6 0.63438(16) 0.20588(14) 0.40442(12) 0.0346(3) Uani d . 1 1 . .
    O O7 0.3624(2) 0.49402(19) 0.31971(15) 0.0492(4) Uani d . 1 1 . .
    H H7A 0.3266 0.5218 0.3652 0.074 Uiso calc R 1 1 . .
    O O8 0.37201(18) 0.34828(16) 0.42549(14) 0.0416(4) Uani d . 1 1 . .
    C C19 0.3967(2) 0.3938(2) 0.34734(17) 0.0321(4) Uani d . 1 1 . .
    C C20 0.4731(2) 0.3428(2) 0.27215(17) 0.0334(4) Uani d . 1 1 . .
    H H20A 0.4537 0.3712 0.2027 0.040 Uiso calc R 1 1 . .
    H H20B 0.4292 0.2419 0.2518 0.040 Uiso calc R 1 1 . .
    C C21 0.6483(2) 0.40111(19) 0.33243(16) 0.0293(4) Uani d . 1 1 . .
    C C22 0.6792(2) 0.33436(19) 0.43087(16) 0.0280(4) Uani d . 1 1 . .
    C C23 0.7190(2) 0.3641(2) 0.24405(17) 0.0322(4) Uani d . 1 1 . .
    H H23A 0.6873 0.2643 0.2233 0.039 Uiso calc R 1 1 . .
    H H23B 0.6799 0.3893 0.1762 0.039 Uiso calc R 1 1 . .
    C C24 0.8912(2) 0.4362(2) 0.28604(17) 0.0342(4) Uani d . 1 1 . .
loop_
    _atom_site_aniso_label
    _atom_site_aniso_U_11
    _atom_site_aniso_U_22
    _atom_site_aniso_U_33
    _atom_site_aniso_U_12
    _atom_site_aniso_U_13
    _atom_site_aniso_U_23
    O1 0.0349(7) 0.0325(7) 0.0252(7) 0.0184(6) 0.0105(5) 0.0109(5)
    N1 0.0263(8) 0.0323(8) 0.0251(7) 0.0157(6) 0.0095(6) 0.0101(6)
    C1 0.0404(11) 0.0278(9) 0.0283(9) 0.0180(8) 0.0118(8) 0.0090(7)
    C2 0.0361(10) 0.0412(11) 0.0253(9) 0.0174(9) 0.0129(8) 0.0102(8)
    C3 0.0409(12) 0.0553(14) 0.0614(15) 0.0224(11) 0.0167(11) 0.0313(12)
    C4 0.0664(17) 0.0791(19) 0.0546(15) 0.0466(16) 0.0286(13) 0.0389(14)
    C5 0.0428(13) 0.0832(19) 0.0266(10) 0.0263(13) 0.0084(9) 0.0053(11)
    C6 0.0465(14) 0.0612(16) 0.0493(14) 0.0168(12) 0.0071(11) -0.0025(12)
    C7 0.0484(13) 0.0443(12) 0.0469(13) 0.0179(11) 0.0130(11) 0.0005(10)
    C8 0.0368(10) 0.0464(11) 0.0268(9) 0.0272(9) 0.0116(8) 0.0150(8)
    C9 0.0537(14) 0.0657(15) 0.0340(11) 0.0427(12) 0.0143(10) 0.0136(10)
    C10 0.0616(16) 0.104(2) 0.0393(12) 0.0599(17) 0.0272(12) 0.0284(14)
    C11 0.0410(13) 0.102(2) 0.0510(15) 0.0371(15) 0.0231(12) 0.0378(16)
    C12 0.0377(12) 0.0678(16) 0.0487(13) 0.0217(11) 0.0155(10) 0.0285(12)
    C13 0.0363(10) 0.0476(12) 0.0336(10) 0.0219(9) 0.0132(8) 0.0190(9)
    C14 0.096(2) 0.074(2) 0.0606(17) 0.0541(19) 0.0309(17) 0.0065(15)
    C15 0.0526(12) 0.0351(10) 0.0280(10) 0.0257(10) 0.0091(9) 0.0133(8)
    C16 0.0440(11) 0.0340(10) 0.0281(9) 0.0177(9) 0.0105(8) 0.0149(8)
    C17 0.0399(11) 0.0468(12) 0.0285(10) 0.0242(9) 0.0151(8) 0.0102(8)
    C18 0.0274(10) 0.0494(12) 0.0383(11) 0.0145(9) 0.0120(8) 0.0093(9)
    O2 0.0459(9) 0.0542(10) 0.0379(9) -0.0012(8) 0.0148(7) 0.0088(7)
    O3 0.0296(7) 0.0457(8) 0.0417(8) 0.0149(6) 0.0121(6) 0.0121(7)
    O4 0.0454(8) 0.0265(7) 0.0360(7) 0.0169(6) 0.0155(6) 0.0095(6)
    O5 0.0300(7) 0.0403(8) 0.0317(7) 0.0180(6) 0.0104(6) 0.0092(6)
    O6 0.0375(8) 0.0299(7) 0.0388(8) 0.0170(6) 0.0096(6) 0.0137(6)
    O7 0.0714(11) 0.0648(11) 0.0521(10) 0.0544(10) 0.0361(9) 0.0359(9)
    O8 0.0487(9) 0.0396(8) 0.0515(9) 0.0239(7) 0.0257(7) 0.0246(7)
    C19 0.0279(9) 0.0339(10) 0.0366(10) 0.0155(8) 0.0083(8) 0.0134(8)
    C20 0.0347(10) 0.0382(10) 0.0322(10) 0.0212(9) 0.0088(8) 0.0121(8)
    C21 0.0321(10) 0.0267(9) 0.0329(10) 0.0151(8) 0.0114(8) 0.0108(7)
    C22 0.0249(9) 0.0325(9) 0.0323(10) 0.0159(8) 0.0108(7) 0.0122(8)
    C23 0.0347(10) 0.0313(9) 0.0324(10) 0.0156(8) 0.0120(8) 0.0083(8)
    C24 0.0368(10) 0.0307(9) 0.0313(10) 0.0116(8) 0.0133(8) 0.0016(8)
_geom_special_details
;
 All esds (except the esd in the dihedral angle between two l.s. planes)
 are estimated using the full covariance matrix.  The cell esds are taken
 into account individually in the estimation of esds in distances, angles
 and torsion angles; correlations between esds in cell parameters are only
 used when they are defined by crystal symmetry.  An approximate (isotropic)
 treatment of cell esds is used for estimating esds involving l.s. planes.
;
loop_
    _geom_bond_atom_site_label_1
    _geom_bond_atom_site_label_2
    _geom_bond_site_symmetry_2
    _geom_bond_distance
    _geom_bond_publ_flag
    O1 C15 . 1.415(2) ?
    O1 C1 . 1.431(2) ?
    N1 C18 . 1.488(2) ?
    N1 C17 . 1.490(2) ?
    N1 C16 . 1.496(2) ?
    N1 H1 . 0.9100 ?
    C1 C2 . 1.514(3) ?
    C1 C8 . 1.522(3) ?
    C1 H1A . 0.9800 ?
    C2 C3 . 1.366(3) ?
    C2 C7 . 1.400(3) ?
    C3 C4 . 1.418(4) ?
    C3 H3 . 0.9300 ?
    C4 C5 . 1.369(4) ?
    C4 H4 . 0.9300 ?
    C5 C6 . 1.354(4) ?
    C5 H5 . 0.9300 ?
    C6 C7 . 1.367(4) ?
    C6 H6 . 0.9300 ?
    C7 H7 . 0.9300 ?
    C8 C13 . 1.389(3) ?
    C8 C9 . 1.403(3) ?
    C9 C10 . 1.406(4) ?
    C9 C14 . 1.480(4) ?
    C10 C11 . 1.368(4) ?
    C10 H10 . 0.9300 ?
    C11 C12 . 1.368(4) ?
    C11 H11 . 0.9300 ?
    C12 C13 . 1.394(3) ?
    C12 H12 . 0.9300 ?
    C13 H13 . 0.9300 ?
    C14 H14A . 0.9600 ?
    C14 H14B . 0.9600 ?
    C14 H14C . 0.9600 ?
    C15 C16 . 1.500(3) ?
    C15 H15A . 0.9700 ?
    C15 H15B . 0.9700 ?
    C16 H16A . 0.9700 ?
    C16 H16B . 0.9700 ?
    C17 H17A . 0.9600 ?
    C17 H17B . 0.9600 ?
    C17 H17C . 0.9600 ?
    C18 H18A . 0.9600 ?
    C18 H18B . 0.9600 ?
    C18 H18C . 0.9600 ?
    O2 C24 . 1.200(3) ?
    O3 C24 . 1.332(3) ?
    O3 H3A . 0.8200 ?
    O4 C21 . 1.414(2) ?
    O4 H4A . 0.8200 ?
    O5 C22 . 1.265(2) ?
    O6 C22 . 1.244(2) ?
    O7 C19 . 1.313(2) ?
    O7 H7A . 0.8200 ?
    O8 C19 . 1.206(2) ?
    C19 C20 . 1.511(3) ?
    C20 C21 . 1.550(3) ?
    C20 H20A . 0.9700 ?
    C20 H20B . 0.9700 ?
    C21 C23 . 1.535(3) ?
    C21 C22 . 1.549(3) ?
    C23 C24 . 1.505(3) ?
    C23 H23A . 0.9700 ?
    C23 H23B . 0.9700 ?
loop_
    _geom_angle_atom_site_label_1
    _geom_angle_atom_site_label_2
    _geom_angle_atom_site_label_3
    _geom_angle_site_symmetry_1
    _geom_angle_site_symmetry_3
    _geom_angle
    _geom_angle_publ_flag
    C15 O1 C1 . . 112.03(14) ?
    C18 N1 C17 . . 109.99(15) ?
    C18 N1 C16 . . 113.44(15) ?
    C17 N1 C16 . . 109.95(15) ?
    C18 N1 H1 . . 107.8 ?
    C17 N1 H1 . . 107.8 ?
    C16 N1 H1 . . 107.8 ?
    O1 C1 C2 . . 107.13(15) ?
    O1 C1 C8 . . 111.31(16) ?
    C2 C1 C8 . . 112.95(15) ?
    O1 C1 H1A . . 108.4 ?
    C2 C1 H1A . . 108.4 ?
    C8 C1 H1A . . 108.4 ?
    C3 C2 C7 . . 119.2(2) ?
    C3 C2 C1 . . 121.8(2) ?
    C7 C2 C1 . . 119.03(19) ?
    C2 C3 C4 . . 119.5(2) ?
    C2 C3 H3 . . 120.2 ?
    C4 C3 H3 . . 120.2 ?
    C5 C4 C3 . . 119.0(2) ?
    C5 C4 H4 . . 120.5 ?
    C3 C4 H4 . . 120.5 ?
    C6 C5 C4 . . 121.8(2) ?
    C6 C5 H5 . . 119.1 ?
    C4 C5 H5 . . 119.1 ?
    C5 C6 C7 . . 119.4(3) ?
    C5 C6 H6 . . 120.3 ?
    C7 C6 H6 . . 120.3 ?
    C6 C7 C2 . . 121.1(2) ?
    C6 C7 H7 . . 119.5 ?
    C2 C7 H7 . . 119.5 ?
    C13 C8 C9 . . 119.1(2) ?
    C13 C8 C1 . . 120.07(17) ?
    C9 C8 C1 . . 120.8(2) ?
    C8 C9 C10 . . 117.7(2) ?
    C8 C9 C14 . . 122.4(2) ?
    C10 C9 C14 . . 119.9(2) ?
    C11 C10 C9 . . 122.3(2) ?
    C11 C10 H10 . . 118.8 ?
    C9 C10 H10 . . 118.8 ?
    C12 C11 C10 . . 119.9(2) ?
    C12 C11 H11 . . 120.1 ?
    C10 C11 H11 . . 120.1 ?
    C11 C12 C13 . . 119.4(3) ?
    C11 C12 H12 . . 120.3 ?
    C13 C12 H12 . . 120.3 ?
    C8 C13 C12 . . 121.5(2) ?
    C8 C13 H13 . . 119.2 ?
    C12 C13 H13 . . 119.2 ?
    C9 C14 H14A . . 109.5 ?
    C9 C14 H14B . . 109.5 ?
    H14A C14 H14B . . 109.5 ?
    C9 C14 H14C . . 109.5 ?
    H14A C14 H14C . . 109.5 ?
    H14B C14 H14C . . 109.5 ?
    O1 C15 C16 . . 108.73(16) ?
    O1 C15 H15A . . 109.9 ?
    C16 C15 H15A . . 109.9 ?
    O1 C15 H15B . . 109.9 ?
    C16 C15 H15B . . 109.9 ?
    H15A C15 H15B . . 108.3 ?
    N1 C16 C15 . . 113.81(16) ?
    N1 C16 H16A . . 108.8 ?
    C15 C16 H16A . . 108.8 ?
    N1 C16 H16B . . 108.8 ?
    C15 C16 H16B . . 108.8 ?
    H16A C16 H16B . . 107.7 ?
    N1 C17 H17A . . 109.5 ?
    N1 C17 H17B . . 109.5 ?
    H17A C17 H17B . . 109.5 ?
    N1 C17 H17C . . 109.5 ?
    H17A C17 H17C . . 109.5 ?
    H17B C17 H17C . . 109.5 ?
    N1 C18 H18A . . 109.5 ?
    N1 C18 H18B . . 109.5 ?
    H18A C18 H18B . . 109.5 ?
    N1 C18 H18C . . 109.5 ?
    H18A C18 H18C . . 109.5 ?
    H18B C18 H18C . . 109.5 ?
    C24 O3 H3A . . 109.5 ?
    C21 O4 H4A . . 109.5 ?
    C19 O7 H7A . . 109.5 ?
    O8 C19 O7 . . 123.69(19) ?
    O8 C19 C20 . . 123.37(17) ?
    O7 C19 C20 . . 112.93(17) ?
    C19 C20 C21 . . 111.50(16) ?
    C19 C20 H20A . . 109.3 ?
    C21 C20 H20A . . 109.3 ?
    C19 C20 H20B . . 109.3 ?
    C21 C20 H20B . . 109.3 ?
    H20A C20 H20B . . 108.0 ?
    O4 C21 C23 . . 107.28(15) ?
    O4 C21 C22 . . 111.65(15) ?
    C23 C21 C22 . . 110.56(15) ?
    O4 C21 C20 . . 110.38(14) ?
    C23 C21 C20 . . 107.75(16) ?
    C22 C21 C20 . . 109.14(15) ?
    O6 C22 O5 . . 126.11(17) ?
    O6 C22 C21 . . 116.70(16) ?
    O5 C22 C21 . . 117.19(16) ?
    C24 C23 C21 . . 113.05(16) ?
    C24 C23 H23A . . 109.0 ?
    C21 C23 H23A . . 109.0 ?
    C24 C23 H23B . . 109.0 ?
    C21 C23 H23B . . 109.0 ?
    H23A C23 H23B . . 107.8 ?
    O2 C24 O3 . . 123.4(2) ?
    O2 C24 C23 . . 124.1(2) ?
    O3 C24 C23 . . 112.52(17) ?
loop_
    _geom_torsion_atom_site_label_1
    _geom_torsion_atom_site_label_2
    _geom_torsion_atom_site_label_3
    _geom_torsion_atom_site_label_4
    _geom_torsion_site_symmetry_1
    _geom_torsion_site_symmetry_2
    _geom_torsion_site_symmetry_3
    _geom_torsion_site_symmetry_4
    _geom_torsion
    _geom_torsion_publ_flag
    C15 O1 C1 C2 . . . . -156.91(16) ?
    C15 O1 C1 C8 . . . . 79.15(19) ?
    O1 C1 C2 C3 . . . . -69.6(2) ?
    C8 C1 C2 C3 . . . . 53.3(3) ?
    O1 C1 C2 C7 . . . . 108.4(2) ?
    C8 C1 C2 C7 . . . . -128.6(2) ?
    C7 C2 C3 C4 . . . . -0.1(4) ?
    C1 C2 C3 C4 . . . . 178.0(2) ?
    C2 C3 C4 C5 . . . . 0.5(4) ?
    C3 C4 C5 C6 . . . . -1.3(4) ?
    C4 C5 C6 C7 . . . . 1.6(4) ?
    C5 C6 C7 C2 . . . . -1.1(4) ?
    C3 C2 C7 C6 . . . . 0.4(4) ?
    C1 C2 C7 C6 . . . . -177.8(2) ?
    O1 C1 C8 C13 . . . . 24.5(2) ?
    C2 C1 C8 C13 . . . . -96.0(2) ?
    O1 C1 C8 C9 . . . . -155.81(17) ?
    C2 C1 C8 C9 . . . . 83.6(2) ?
    C13 C8 C9 C10 . . . . -0.9(3) ?
    C1 C8 C9 C10 . . . . 179.40(18) ?
    C13 C8 C9 C14 . . . . 179.4(2) ?
    C1 C8 C9 C14 . . . . -0.3(3) ?
    C8 C9 C10 C11 . . . . 0.1(3) ?
    C14 C9 C10 C11 . . . . 179.8(2) ?
    C9 C10 C11 C12 . . . . 0.4(4) ?
    C10 C11 C12 C13 . . . . -0.2(4) ?
    C9 C8 C13 C12 . . . . 1.2(3) ?
    C1 C8 C13 C12 . . . . -179.11(19) ?
    C11 C12 C13 C8 . . . . -0.7(3) ?
    C1 O1 C15 C16 . . . . 175.89(16) ?
    C18 N1 C16 C15 . . . . 61.1(2) ?
    C17 N1 C16 C15 . . . . -175.25(17) ?
    O1 C15 C16 N1 . . . . 61.9(2) ?
    O8 C19 C20 C21 . . . . -76.4(2) ?
    O7 C19 C20 C21 . . . . 102.6(2) ?
    C19 C20 C21 O4 . . . . -54.0(2) ?
    C19 C20 C21 C23 . . . . -170.86(15) ?
    C19 C20 C21 C22 . . . . 69.05(19) ?
    O4 C21 C22 O6 . . . . -176.07(15) ?
    C23 C21 C22 O6 . . . . -56.7(2) ?
    C20 C21 C22 O6 . . . . 61.6(2) ?
    O4 C21 C22 O5 . . . . 4.3(2) ?
    C23 C21 C22 O5 . . . . 123.66(17) ?
    C20 C21 C22 O5 . . . . -117.99(18) ?
    O4 C21 C23 C24 . . . . 51.0(2) ?
    C22 C21 C23 C24 . . . . -71.0(2) ?
    C20 C21 C23 C24 . . . . 169.85(16) ?
    C21 C23 C24 O2 . . . . -124.6(2) ?
    C21 C23 C24 O3 . . . . 55.7(2) ?
loop_
    _geom_hbond_atom_site_label_D
    _geom_hbond_atom_site_label_H
    _geom_hbond_atom_site_label_A
    _geom_hbond_site_symmetry_A
    _geom_hbond_distance_DH
    _geom_hbond_distance_HA
    _geom_hbond_distance_DA
    _geom_hbond_angle_DHA
    N1 H1 O6 2_656 0.91 1.83 2.725(2) 166.5
    O4 H4A O8 2_666 0.82 2.30 3.067(2) 155.6
    O7 H7A O5 2_666 0.82 1.81 2.634(2) 178.1
_iucr_refine_instructions_details
;
TITL HSY-93 in P-1 #2
CELL 1.54184 9.95148 10.73818 12.62504 98.8626 104.3913 111.4976
ZERR 2 0.00079 0.00087 0.00096 0.0065 0.0068 0.0075
LATT 1
SFAC C  H  N  O
UNIT 48  62  2  16
REM <HKL>E:/Yathi-2013/HSY-93/olex2_HSY-93/HSY-93.hkl</HKL>
L.S. 25
ACTA
BOND $H
FMAP 2
PLAN 10
HTAB 4
HTAB N1 O6_$1
HTAB O4 O8_$2
HTAB O7 O5_$2
EQIV $1 -x+1, -y, -z+1
EQIV $2 -x+1, -y+1, -z+1
CONF
WGHT    0.084900    0.488800
EXTI    0.001937
FVAR       8.73280
O1    4    0.373573    0.092758    0.649652    11.00000    0.03491    0.03250 =
         0.02522    0.01085    0.01054    0.01839
N1    3    0.229326   -0.113670    0.429552    11.00000    0.02628    0.03229 =
         0.02506    0.01006    0.00953    0.01566
AFIX  13
H1    2    0.285077   -0.130159    0.490202    11.00000   -1.20000
AFIX   0
C1    1    0.380670    0.168466    0.756114    11.00000    0.04044    0.02782 =
         0.02826    0.00904    0.01176    0.01795
AFIX  13
H1A   2    0.387721    0.260434    0.750187    11.00000   -1.20000
AFIX   0
C2    1    0.526484    0.187444    0.844114    11.00000    0.03613    0.04124 =
         0.02531    0.01023    0.01287    0.01741
C3    1    0.543709    0.078207    0.878899    11.00000    0.04092    0.05533 =
         0.06143    0.03127    0.01675    0.02237
AFIX  43
H3    2    0.463740   -0.010367    0.850323    11.00000   -1.20000
AFIX   0
C4    1    0.684393    0.100856    0.958884    11.00000    0.06643    0.07908 =
         0.05463    0.03885    0.02859    0.04663
AFIX  43
H4    2    0.698095    0.027388    0.982900    11.00000   -1.20000
AFIX   0
C5    1    0.799767    0.232561    1.000224    11.00000    0.04284    0.08323 =
         0.02660    0.00535    0.00841    0.02627
AFIX  43
H5    2    0.891364    0.247915    1.053831    11.00000   -1.20000
AFIX   0
C6    1    0.784193    0.341059    0.965219    11.00000    0.04650    0.06123 =
         0.04931   -0.00253    0.00707    0.01683
AFIX  43
H6    2    0.865014    0.429170    0.993108    11.00000   -1.20000
AFIX   0
C7    1    0.648531    0.319859    0.888485    11.00000    0.04836    0.04429 =
         0.04686    0.00047    0.01304    0.01788
AFIX  43
H7    2    0.637116    0.394612    0.865375    11.00000   -1.20000
AFIX   0
C8    1    0.237917    0.094981    0.785887    11.00000    0.03675    0.04642 =
         0.02677    0.01502    0.01160    0.02716
C9    1    0.191700    0.169439    0.859483    11.00000    0.05370    0.06575 =
         0.03398    0.01355    0.01426    0.04270
C10   1    0.057868    0.095044    0.882351    11.00000    0.06157    0.10376 =
         0.03931    0.02840    0.02723    0.05987
AFIX  43
H10   2    0.025466    0.142841    0.930848    11.00000   -1.20000
AFIX   0
C11   1   -0.026368   -0.045150    0.835792    11.00000    0.04101    0.10238 =
         0.05098    0.03781    0.02309    0.03709
AFIX  43
H11   2   -0.114698   -0.090951    0.852388    11.00000   -1.20000
AFIX   0
C12   1    0.019557   -0.117805    0.764810    11.00000    0.03766    0.06776 =
         0.04874    0.02848    0.01549    0.02168
AFIX  43
H12   2   -0.037051   -0.213150    0.733027    11.00000   -1.20000
AFIX   0
C13   1    0.152028   -0.047611    0.740535    11.00000    0.03627    0.04765 =
         0.03357    0.01895    0.01323    0.02187
AFIX  43
H13   2    0.183637   -0.097390    0.692878    11.00000   -1.20000
AFIX   0
C14   1    0.277874    0.321120    0.912131    11.00000    0.09616    0.07383 =
         0.06055    0.00653    0.03095    0.05406
AFIX 137
H14A  2    0.276816    0.368917    0.853841    11.00000   -1.50000
H14B  2    0.381711    0.341749    0.954119    11.00000   -1.50000
H14C  2    0.231004    0.351102    0.962590    11.00000   -1.50000
AFIX   0
C15   1    0.280482    0.114546    0.556343    11.00000    0.05261    0.03506 =
         0.02797    0.01329    0.00915    0.02573
AFIX  23
H15A  2    0.316274    0.213263    0.562457    11.00000   -1.20000
H15B  2    0.175531    0.078960    0.555914    11.00000   -1.20000
AFIX   0
C16   1    0.288229    0.040496    0.448686    11.00000    0.04397    0.03404 =
         0.02815    0.01490    0.01052    0.01771
AFIX  23
H16A  2    0.229344    0.059889    0.384951    11.00000   -1.20000
H16B  2    0.393807    0.077386    0.450584    11.00000   -1.20000
AFIX   0
C17   1    0.253622   -0.176612    0.326288    11.00000    0.03995    0.04682 =
         0.02852    0.01020    0.01509    0.02425
AFIX 137
H17A  2    0.360426   -0.134803    0.334765    11.00000   -1.50000
H17B  2    0.195812   -0.160747    0.260843    11.00000   -1.50000
H17C  2    0.220282   -0.274841    0.316721    11.00000   -1.50000
AFIX   0
C18   1    0.065312   -0.182426    0.419882    11.00000    0.02735    0.04940 =
         0.03832    0.00929    0.01196    0.01452
AFIX 137
H18A  2    0.004587   -0.160576    0.360103    11.00000   -1.50000
H18B  2    0.052858   -0.149742    0.490400    11.00000   -1.50000
H18C  2    0.032672   -0.281319    0.402905    11.00000   -1.50000
AFIX   0
O2    4    0.965017    0.507203    0.238171    11.00000    0.04586    0.05415 =
         0.03790    0.00883    0.01481   -0.00122
O3    4    0.953328    0.411740    0.382384    11.00000    0.02956    0.04574 =
         0.04173    0.01207    0.01206    0.01488
AFIX 147
H3A   2    1.044357    0.465385    0.409690    11.00000   -1.50000
AFIX   0
O4    4    0.712995    0.547852    0.371656    11.00000    0.04536    0.02652 =
         0.03596    0.00951    0.01547    0.01686
AFIX 147
H4A   2    0.712640    0.570746    0.436585    11.00000   -1.50000
AFIX   0
O5    4    0.746615    0.415076    0.530412    11.00000    0.03004    0.04034 =
         0.03165    0.00923    0.01041    0.01800
O6    4    0.634377    0.205876    0.404420    11.00000    0.03752    0.02991 =
         0.03876    0.01371    0.00960    0.01704
O7    4    0.362429    0.494019    0.319706    11.00000    0.07145    0.06484 =
         0.05214    0.03593    0.03613    0.05442
AFIX 147
H7A   2    0.326603    0.521781    0.365174    11.00000   -1.50000
AFIX   0
O8    4    0.372006    0.348279    0.425493    11.00000    0.04868    0.03964 =
         0.05149    0.02458    0.02570    0.02392
C19   1    0.396705    0.393755    0.347342    11.00000    0.02795    0.03388 =
         0.03660    0.01342    0.00827    0.01548
C20   1    0.473108    0.342755    0.272148    11.00000    0.03473    0.03818 =
         0.03225    0.01215    0.00879    0.02123
AFIX  23
H20A  2    0.453727    0.371233    0.202716    11.00000   -1.20000
H20B  2    0.429233    0.241928    0.251750    11.00000   -1.20000
AFIX   0
C21   1    0.648277    0.401111    0.332426    11.00000    0.03213    0.02674 =
         0.03293    0.01080    0.01138    0.01513
C22   1    0.679190    0.334362    0.430874    11.00000    0.02490    0.03252 =
         0.03230    0.01221    0.01082    0.01594
C23   1    0.719004    0.364106    0.244049    11.00000    0.03472    0.03130 =
         0.03239    0.00828    0.01204    0.01561
AFIX  23
H23A  2    0.687267    0.264318    0.223303    11.00000   -1.20000
H23B  2    0.679932    0.389300    0.176208    11.00000   -1.20000
AFIX   0
C24   1    0.891200    0.436155    0.286045    11.00000    0.03685    0.03074 =
         0.03125    0.00162    0.01331    0.01164
HKLF 4
REM  HSY-93 in P-1 #2
REM R1 =  0.0558 for   3795 Fo > 4sig(Fo)  and  0.0633 for all   4471 data
REM    305 parameters refined using      0 restraints
END
WGHT      0.0838      0.4833
REM Highest difference peak  0.665,  deepest hole -0.272,  1-sigma level  0.057
Q1    1   0.6376  0.0039  0.9134  11.00000  0.05    0.67
Q2    1   0.6581  0.4341  0.9224  11.00000  0.05    0.54
Q3    1   0.5115  0.0042  0.8237  11.00000  0.05    0.46
Q4    1   0.7765  0.1263  0.9940  11.00000  0.05    0.38
Q5    1   0.6450  0.2619  0.9238  11.00000  0.05    0.37
Q6    1   0.7355  0.2660  0.9946  11.00000  0.05    0.25
Q7    1   0.6846  0.3822  0.2880  11.00000  0.05    0.24
Q8    1   0.1083  0.1947  0.8977  11.00000  0.05    0.23
Q9    1   0.4551  0.1814  0.8123  11.00000  0.05    0.22
Q10   1   0.8016  0.3988  0.2669  11.00000  0.05    0.22
;
