# Supplementary material for: Orphenadrinium dihydrogen citrate
Source: Acta Crystallogr Sect E Struct Rep Online. 2013 Jan 19;69(Pt 2):o248. doi: 10.1107/S1600536813001207 (PMC3569781; doi:10.1107/S1600536813001207)
Supplement: Supplementary file 2 [file e-69-0o248-Isup2.hkl]

# 
# h,k,l, Fc-squared, Fo-squared, sigma(Fo-squared) and status flag 
# 
data_I
_shelx_refln_list_code          4 
_shelx_F_calc_maximum      120.98 
_exptl_crystal_F_000       492.00 
_reflns_d_resolution_high  0.8083 
 
loop_ 
 _symmetry_equiv_pos_as_xyz 
 'x, y, z' 
 '-x, -y, -z' 
 
_cell_length_a     9.9515 
_cell_length_b    10.7382 
_cell_length_c    12.6250 
_cell_angle_alpha  98.863 
_cell_angle_beta  104.391 
_cell_angle_gamma 111.498 
 
_shelx_F_squared_multiplier     1.000 
 
loop_ 
 _refln_index_h 
 _refln_index_k 
 _refln_index_l 
 _refln_F_squared_calc 
 _refln_F_squared_meas 
 _refln_F_squared_sigma 
 _refln_observed_status 
   1   0   0      676.12      690.02     11.23 o 
   2   0   0     3185.30     2983.32    153.01 o 
   3   0   0     7440.54     7428.96     73.52 o 
   4   0   0      308.62      274.96      5.52 o 
   5   0   0       91.78       91.74     14.00 o 
   6   0   0        1.79        1.72      0.77 o 
   7   0   0      226.42      233.18      9.08 o 
   8   0   0      101.85       90.03     10.22 o 
   9   0   0       60.85       62.30      5.40 o 
  10   0   0       37.92       36.71      4.42 o 
 -11   1   0       24.21       21.68      2.65 o 
 -10   1   0       29.55       33.10      4.44 o 
  -9   1   0        2.72        5.84      2.31 o 
  -8   1   0       88.17      101.54      8.66 o 
  -7   1   0       46.70       55.25      4.03 o 
  -6   1   0        0.24        0.42      0.46 o 
  -5   1   0       21.14       25.26      3.51 o 
  -4   1   0        1.11        5.31      0.59 o 
  -3   1   0      323.81      318.07      5.16 o 
  -2   1   0      315.73      250.94      6.42 o 
  -1   1   0      530.94      616.53      7.31 o 
   1   1   0     2703.59     2460.82     25.27 o 
   2   1   0      443.63      357.03     47.35 o 
   3   1   0     1537.00     1564.38     21.19 o 
   4   1   0      411.48      495.05     13.50 o 
   5   1   0      256.21      278.03     34.27 o 
   6   1   0       19.57       22.64      3.80 o 
   7   1   0       86.92       77.09      5.24 o 
   8   1   0       74.78       67.44      5.53 o 
   9   1   0       16.95       20.35      2.39 o 
  10   1   0       11.05        7.07      1.60 o 
 -11   2   0       18.39       22.22      3.03 o 
 -10   2   0        1.67        2.57      1.49 o 
  -9   2   0       17.08       20.14      3.79 o 
  -8   2   0       27.70       26.74      3.04 o 
  -7   2   0      112.02      118.88      4.86 o 
  -6   2   0      106.80      109.55      5.11 o 
  -5   2   0      170.66      178.01      5.93 o 
  -4   2   0     1336.99     1441.52     70.07 o 
  -3   2   0      188.49      183.26      7.38 o 
  -2   2   0      714.12      561.49     21.19 o 
  -1   2   0     3720.55     3754.30     42.09 o 
   0   2   0      830.14     1027.07     13.44 o 
   1   2   0       34.85       19.24      0.83 o 
   2   2   0        6.33        5.76      0.59 o 
   3   2   0      713.08      722.39     12.65 o 
   4   2   0      123.45      150.43     11.77 o 
   5   2   0        2.28        1.82      0.83 o 
   6   2   0       87.18       77.86      7.20 o 
   7   2   0      180.98      175.83     16.46 o 
   8   2   0        0.00        0.00      0.80 o 
   9   2   0        1.17       -0.10      0.52 o 
 -11   3   0       12.25       15.78      1.85 o 
 -10   3   0       52.10       53.57      5.89 o 
  -9   3   0        0.76        2.35      1.06 o 
  -8   3   0        0.58        1.37      0.58 o 
  -7   3   0       15.12       16.79      2.16 o 
  -6   3   0      445.69      526.63     11.67 o 
  -5   3   0      413.85      458.26     13.01 o 
  -4   3   0        7.04       15.05      1.11 o 
  -3   3   0        4.71        5.32      0.57 o 
  -2   3   0     1923.55     1808.39     16.32 o 
  -1   3   0      355.48      377.32      6.41 o 
   0   3   0      727.13      781.39     10.02 o 
   1   3   0     1128.95     1140.40     12.16 o 
   2   3   0      145.26      195.23      6.07 o 
   3   3   0       79.62       59.55      3.38 o 
   4   3   0       21.22       21.73      2.34 o 
   5   3   0        0.46        0.00      1.15 o 
   6   3   0        0.39        0.42      0.81 o 
   7   3   0       57.64       58.26      4.62 o 
   8   3   0       20.25       24.07      3.91 o 
   9   3   0       22.75       24.54      3.01 o 
 -11   4   0        0.69        1.21      0.68 o 
 -10   4   0       26.31       27.07      4.14 o 
  -9   4   0      311.96      324.93     15.45 o 
  -8   4   0       87.58       78.23      3.60 o 
  -7   4   0       35.37       40.10      4.89 o 
  -6   4   0      740.37      734.50     14.18 o 
  -5   4   0      475.53      470.97      6.89 o 
  -4   4   0       14.71       12.52      1.55 o 
  -3   4   0       10.19       21.29      3.78 o 
  -2   4   0      744.38      662.74     10.01 o 
  -1   4   0     1435.92     1483.32     19.51 o 
   0   4   0     3697.71     3398.60     55.21 o 
   1   4   0        0.75        5.17      1.88 o 
   2   4   0      179.27      232.93     10.41 o 
   3   4   0      309.63      285.79     12.96 o 
   4   4   0      178.57      261.18     13.47 o 
   5   4   0      150.56      138.33      6.96 o 
   6   4   0        0.32        0.86      1.20 o 
   7   4   0       74.95       82.26      7.72 o 
   8   4   0        2.84        2.64      1.27 o 
 -11   5   0        4.00        5.16      1.05 o 
 -10   5   0       47.52       61.43      6.03 o 
  -9   5   0      157.41      154.81      6.04 o 
  -8   5   0       43.53       46.12      3.18 o 
  -7   5   0       24.78       24.60      3.85 o 
  -6   5   0      109.66      101.95      7.28 o 
  -5   5   0      184.39      192.49      6.50 o 
  -4   5   0      527.21      529.21      9.32 o 
  -3   5   0     1629.96     1789.84     22.84 o 
  -2   5   0        0.30        3.73      0.64 o 
  -1   5   0       25.63       11.21      1.37 o 
   0   5   0       32.92       22.73      2.10 o 
   1   5   0       51.04       64.16      6.64 o 
   2   5   0       59.91       62.64      6.18 o 
   3   5   0       99.19       92.62      7.99 o 
   4   5   0      328.09      328.27     15.90 o 
   5   5   0       76.05       84.50      8.17 o 
   6   5   0        3.92        2.92      1.72 o 
   7   5   0       17.54       19.77      3.35 o 
   8   5   0        2.02        2.16      0.89 o 
 -11   6   0       91.88       94.46      7.04 o 
  -9   6   0       22.36       18.05      2.49 o 
  -8   6   0        7.07        6.67      1.16 o 
  -7   6   0       54.01       62.26      6.13 o 
  -6   6   0      457.44      492.20     15.78 o 
  -5   6   0        1.49        1.66      1.44 o 
  -4   6   0      177.00      200.52     10.09 o 
  -3   6   0      145.69      121.99      5.42 o 
  -2   6   0       99.92      119.37      5.29 o 
  -1   6   0      686.38      696.48     14.75 o 
   0   6   0        0.70        0.24      0.51 o 
   1   6   0       14.38        8.33      2.30 o 
   2   6   0        0.11       -0.16      1.17 o 
   3   6   0        0.04        0.26      0.56 o 
   4   6   0       13.60       14.29      2.21 o 
   5   6   0        0.89        2.75      1.61 o 
   6   6   0       10.86       10.85      2.64 o 
   7   6   0        0.00       -0.17      0.45 o 
 -11   7   0       14.40       10.26      2.29 o 
 -10   7   0       32.95       31.12      3.08 o 
  -9   7   0        1.65        1.50      0.79 o 
  -8   7   0        1.90        1.63      0.58 o 
  -7   7   0      453.76      418.50     10.08 o 
  -6   7   0      125.65      103.90      7.80 o 
  -5   7   0        0.86       -0.14      0.52 o 
  -4   7   0      411.12      389.74     15.68 o 
  -3   7   0      484.87      493.80     12.51 o 
  -2   7   0       31.91       46.52      5.42 o 
  -1   7   0      583.70      598.68     25.70 o 
   0   7   0      310.31      282.88     28.70 o 
   1   7   0       61.73       42.59      5.29 o 
   2   7   0       10.83        9.28      2.51 o 
   3   7   0       12.23       11.00      1.96 o 
   4   7   0        0.39       -0.24      0.54 o 
   5   7   0       42.24       47.13      5.19 o 
   6   7   0       17.86       18.28      2.65 o 
 -11   8   0       30.93       30.12      3.46 o 
 -10   8   0      128.45      130.97      6.18 o 
  -9   8   0      157.49      178.13      7.84 o 
  -8   8   0        0.18        2.71      1.84 o 
  -7   8   0       22.26       16.77      2.44 o 
  -6   8   0        3.02        3.05      1.18 o 
  -5   8   0        4.91        7.78      2.36 o 
  -4   8   0       74.65       83.99      7.57 o 
  -3   8   0        2.08        4.31      1.28 o 
  -2   8   0        0.01        1.14      0.40 o 
  -1   8   0       16.36       32.91      4.56 o 
   0   8   0       87.05       65.24      6.74 o 
   1   8   0       35.48       32.02      4.80 o 
   2   8   0        4.21        3.51      1.49 o 
   3   8   0       16.71       12.12      2.02 o 
   4   8   0       38.22       42.24      3.27 o 
   5   8   0       52.59       69.70      4.87 o 
 -10   9   0        0.09       -0.78      1.00 o 
  -9   9   0      265.31      249.27     12.92 o 
  -8   9   0       29.10       32.00      3.40 o 
  -7   9   0       23.39       17.25      2.45 o 
  -6   9   0        5.06        3.68      1.19 o 
  -5   9   0       40.92       44.12      5.66 o 
  -4   9   0      212.34      201.55     11.68 o 
  -3   9   0      104.00      117.50      6.48 o 
  -2   9   0      289.58      269.87     10.00 o 
  -1   9   0       15.63       10.77      1.94 o 
   0   9   0       37.15       38.90      3.80 o 
   1   9   0       66.20       63.41      6.83 o 
   2   9   0       13.37       14.94      3.10 o 
   3   9   0       12.24        9.98      2.21 o 
   4   9   0        3.35        3.05      1.10 o 
 -10  10   0      239.30      259.83     10.86 o 
  -9  10   0        1.61        1.68      0.86 o 
  -8  10   0      130.09      140.83      6.74 o 
  -7  10   0      117.33      128.82      6.71 o 
  -6  10   0      441.35      454.78     13.27 o 
  -5  10   0      326.72      303.06     15.24 o 
  -4  10   0        5.22        6.83      1.52 o 
  -3  10   0       15.62       11.44      2.07 o 
  -2  10   0       18.39       22.44      2.27 o 
  -1  10   0       77.19       79.56      5.32 o 
   0  10   0       29.16       24.60      2.86 o 
   1  10   0       18.26       12.12      1.92 o 
   2  10   0        3.93        6.70      1.79 o 
   3  10   0       37.73       21.13      2.58 o 
  -9  11   0       53.70       53.13      4.90 o 
  -8  11   0       20.01       22.97      3.47 o 
  -7  11   0        5.45        9.12      1.74 o 
  -6  11   0      174.67      176.12      7.53 o 
  -5  11   0        3.64        2.45      0.81 o 
  -4  11   0       37.85       28.12      3.00 o 
  -3  11   0       38.57       41.99      3.63 o 
  -2  11   0       16.73       20.99      2.59 o 
  -1  11   0       12.01       15.23      2.06 o 
   0  11   0        1.62        2.14      0.77 o 
   1  11   0       10.67       12.79      1.49 o 
  -8  12   0        1.50        3.11      1.22 o 
  -7  12   0       80.01       86.29      6.31 o 
  -6  12   0        8.88        6.61      1.15 o 
  -5  12   0        0.15        0.30      0.58 o 
  -4  12   0        7.20        8.30      1.14 o 
  -3  12   0        0.97        1.27      0.43 o 
  -2  12   0        1.09        0.64      0.98 o 
  -1  12   0        0.77        0.75      0.66 o 
   1 -12   1        1.32        3.09      1.33 o 
   2 -12   1        6.72        7.59      1.70 o 
   3 -12   1        0.15       -0.62      0.66 o 
   4 -12   1        0.01        0.45      0.52 o 
   5 -12   1       14.27       11.35      1.69 o 
   6 -12   1      115.76      103.36      5.07 o 
   7 -12   1       16.83       16.02      1.87 o 
   8 -12   1       40.75       46.40      4.24 o 
  -1 -11   1       43.01       49.74      3.23 o 
   0 -11   1        4.22        4.61      0.94 o 
   1 -11   1        2.71        1.48      0.51 o 
   2 -11   1       58.17       61.90      4.44 o 
   3 -11   1       13.98       10.89      3.36 o 
   4 -11   1       18.19       21.65      2.69 o 
   5 -11   1        1.45        2.73      1.06 o 
   6 -11   1      147.29      135.20      6.66 o 
   7 -11   1      110.26      112.79      6.39 o 
   8 -11   1       19.70       27.59      3.10 o 
   9 -11   1        3.82        4.56      1.44 o 
  -3 -10   1        5.56        3.07      1.20 o 
  -2 -10   1       59.95       60.08      3.98 o 
  -1 -10   1        0.43        0.85      0.48 o 
   0 -10   1       31.64       27.80      3.13 o 
   1 -10   1        0.00       -0.54      0.54 o 
   2 -10   1        1.21        2.93      0.94 o 
   3 -10   1       15.66       11.74      2.14 o 
   4 -10   1       11.11       11.14      3.02 o 
   5 -10   1        9.49       10.55      3.06 o 
   6 -10   1      175.83      172.66      8.02 o 
   7 -10   1       24.69       20.27      2.66 o 
   8 -10   1      115.20      117.42      6.56 o 
   9 -10   1      121.61      130.79      8.64 o 
  10 -10   1       27.69       32.66      3.67 o 
  -4  -9   1       14.15       10.79      1.51 o 
  -3  -9   1       10.88        7.06      2.11 o 
  -2  -9   1        5.03        5.54      1.85 o 
  -1  -9   1        4.88        0.91      0.84 o 
   0  -9   1       20.11       21.13      2.84 o 
   1  -9   1       61.32       65.91      3.87 o 
   2  -9   1        8.95        8.46      1.36 o 
   3  -9   1        0.85        0.72      0.80 o 
   4  -9   1       18.18       17.72      3.46 o 
   5  -9   1        1.09        0.73      0.72 o 
   6  -9   1      115.65      114.61      6.55 o 
   7  -9   1       12.30       11.79      2.08 o 
   8  -9   1        1.93        3.11      3.56 o 
   9  -9   1       28.56       27.80      4.27 o 
  10  -9   1        0.52        0.39      0.60 o 
  -5  -8   1       78.07       76.60      5.44 o 
  -4  -8   1        8.84        8.16      1.84 o 
  -3  -8   1       43.98       46.96      5.67 o 
  -2  -8   1        5.84        6.87      2.31 o 
  -1  -8   1       18.46       19.84      3.82 o 
   0  -8   1       50.90       55.39      4.25 o 
   1  -8   1      233.74      261.57      9.47 o 
   2  -8   1        3.42        7.23      3.12 o 
   3  -8   1       26.88       22.48      2.70 o 
   4  -8   1       28.43       31.10      4.55 o 
   5  -8   1      180.00      174.67     10.82 o 
   6  -8   1       13.71       13.77      2.17 o 
   7  -8   1      147.62      140.17      7.22 o 
   8  -8   1       15.01       13.21      1.87 o 
   9  -8   1       28.24       21.06      5.49 o 
  10  -8   1       48.10       46.63      3.60 o 
  11  -8   1       32.68       30.51      3.38 o 
  -6  -7   1       30.22       30.37      3.68 o 
  -5  -7   1       10.50       10.33      1.72 o 
  -4  -7   1       94.75      101.88      6.23 o 
  -3  -7   1      126.30      112.34      6.34 o 
  -2  -7   1        5.16        4.08      1.46 o 
  -1  -7   1       36.31       36.33      4.85 o 
   0  -7   1      123.06      127.05      6.35 o 
   1  -7   1      131.22      181.84      6.93 o 
   2  -7   1       24.13       28.36      2.81 o 
   3  -7   1      443.08      496.92     13.29 o 
   4  -7   1      908.17      955.43     26.30 o 
   5  -7   1       15.44       14.28      3.01 o 
   6  -7   1       52.37       54.24      4.00 o 
   7  -7   1        0.19        1.99      0.97 o 
   8  -7   1       32.51       37.42      3.68 o 
   9  -7   1        3.98        4.82      2.16 o 
  10  -7   1       18.81       20.06      2.53 o 
  11  -7   1       48.31       44.21      4.46 o 
  -7  -6   1        3.63        5.98      1.69 o 
  -6  -6   1        5.22        5.76      2.00 o 
  -5  -6   1       29.56       28.97      4.67 o 
  -4  -6   1        1.06       -0.43      0.57 o 
  -3  -6   1       80.30       89.01      7.97 o 
  -2  -6   1      232.73      192.34     11.31 o 
  -1  -6   1       16.58        8.86      2.26 o 
   0  -6   1     1367.06     1648.98     87.90 o 
   1  -6   1      357.88      342.32     23.73 o 
   2  -6   1      923.54      981.47     30.20 o 
   3  -6   1       42.52       42.87      5.01 o 
   4  -6   1      288.63      289.99     14.26 o 
   5  -6   1       16.29       12.83      1.77 o 
   6  -6   1      254.79      242.99      8.44 o 
   7  -6   1       81.58       80.67      7.37 o 
   8  -6   1      557.62      528.99     14.59 o 
   9  -6   1      407.50      436.37     18.65 o 
  10  -6   1        1.65        1.81      1.57 o 
  11  -6   1        3.69        2.88      1.11 o 
  -8  -5   1       38.33       46.01      4.24 o 
  -7  -5   1        2.62        1.99      1.28 o 
  -6  -5   1        4.08        3.00      1.42 o 
  -5  -5   1      276.83      278.79     14.97 o 
  -4  -5   1        7.94        3.33      1.68 o 
  -3  -5   1      679.49      701.38     22.73 o 
  -2  -5   1       10.04       13.19      2.92 o 
  -1  -5   1      281.77      363.75     19.99 o 
   0  -5   1      110.97      139.19     10.62 o 
   1  -5   1        1.76        1.97      0.59 o 
   2  -5   1      552.60      501.40      8.01 o 
   3  -5   1       26.19       43.38      2.20 o 
   4  -5   1      326.95      338.44      8.47 o 
   5  -5   1      159.25      161.73      6.06 o 
   6  -5   1      457.64      450.38     16.48 o 
   7  -5   1       27.58       29.76      4.43 o 
   8  -5   1       64.38       64.06      3.86 o 
   9  -5   1      186.96      175.57     11.50 o 
  10  -5   1       21.59       25.60      4.16 o 
  11  -5   1        3.43        1.53      0.64 o 
  -8  -4   1        0.04        0.83      0.98 o 
  -7  -4   1        0.57        0.59      1.13 o 
  -6  -4   1       87.23       89.86      8.37 o 
  -5  -4   1        2.77        5.94      1.75 o 
  -4  -4   1      630.86      678.49     22.04 o 
  -3  -4   1        0.30        1.86      0.87 o 
  -2  -4   1      557.23      621.30     12.54 o 
  -1  -4   1     1220.02     1381.83     57.78 o 
   0  -4   1      818.81     1046.30     14.77 o 
   1  -4   1     1790.47     1991.74     28.29 o 
   2  -4   1      111.63      133.79      2.77 o 
   3  -4   1      426.61      382.35      6.63 o 
   4  -4   1       30.18       24.68      1.31 o 
   5  -4   1      119.67      125.53      4.00 o 
   6  -4   1      622.10      586.44     17.68 o 
   7  -4   1      170.26      170.95     19.06 o 
   8  -4   1       31.03       32.25      2.73 o 
   9  -4   1      267.64      288.85     14.33 o 
  10  -4   1       65.33       56.53      4.13 o 
  11  -4   1        2.91        2.65      0.62 o 
  -9  -3   1        2.14        2.20      1.06 o 
  -8  -3   1       49.26       42.99      5.43 o 
  -7  -3   1        0.27        1.01      2.10 o 
  -6  -3   1        2.62        1.28      0.83 o 
  -5  -3   1      107.49      103.60      8.00 o 
  -4  -3   1        9.27       10.61      1.65 o 
  -3  -3   1      921.66     1001.85     38.60 o 
  -2  -3   1     1006.19     1048.42     35.40 o 
  -1  -3   1     1371.37     1458.65     33.25 o 
   0  -3   1     1464.78     1294.97     17.99 o 
   1  -3   1      411.22      344.25      6.19 o 
   2  -3   1     3563.23     3774.28     27.40 o 
   3  -3   1      357.04      386.72      6.49 o 
   4  -3   1        8.16       14.25      0.98 o 
   5  -3   1      304.59      347.06      8.29 o 
   6  -3   1        6.51        5.82      1.26 o 
   7  -3   1        0.22        0.46      0.73 o 
   8  -3   1        8.90        6.12      1.56 o 
   9  -3   1        0.00        1.37      1.48 o 
  10  -3   1       15.77       12.19      1.90 o 
  11  -3   1      123.04      128.26      4.73 o 
  -9  -2   1        1.44        0.96      0.89 o 
  -8  -2   1        2.24        2.45      1.29 o 
  -7  -2   1      111.73       97.97      5.99 o 
  -6  -2   1        4.14        7.11      2.51 o 
  -5  -2   1       39.86       39.60      3.18 o 
  -4  -2   1        0.03        4.54      0.96 o 
  -3  -2   1      123.15      116.68      5.16 o 
  -2  -2   1       78.33       65.41      1.67 o 
  -1  -2   1     1065.23      902.74     36.95 o 
   0  -2   1    14636.30    15091.78    141.24 o 
   1  -2   1     2756.18     2539.64     21.41 o 
   2  -2   1     8832.14     8135.35     84.99 o 
   3  -2   1      687.37      837.92     36.33 o 
   4  -2   1      268.73      302.57      6.81 o 
   5  -2   1      132.40      143.88      5.54 o 
   6  -2   1      915.75      871.57     51.77 o 
   7  -2   1       85.14       76.31      8.61 o 
   8  -2   1       38.48       29.29      3.19 o 
   9  -2   1       68.77       55.53      6.37 o 
  10  -2   1        1.79        2.71      1.34 o 
  11  -2   1        5.85        7.43      1.61 o 
 -10  -1   1        0.72        0.61      0.65 o 
  -9  -1   1       15.63       14.46      2.22 o 
  -8  -1   1        0.48        0.90      0.84 o 
  -7  -1   1      266.04      260.76      9.72 o 
  -6  -1   1       31.73       25.31      3.93 o 
  -5  -1   1       22.20       19.15      3.59 o 
  -4  -1   1        3.57        8.52      3.93 o 
  -3  -1   1      276.48      246.70     25.09 o 
  -2  -1   1     2760.09     2422.57     26.28 o 
  -1  -1   1        2.97        4.55      1.08 o 
   0  -1   1      358.55      431.93      5.54 o 
   1  -1   1      137.92      142.14      2.31 o 
   2  -1   1     2644.55     2435.69    105.36 o 
   3  -1   1     1402.92     1300.54     72.11 o 
   4  -1   1      449.62      478.60      9.12 o 
   5  -1   1      419.01      437.45     10.34 o 
   6  -1   1      921.45      960.70     50.16 o 
   7  -1   1       21.05       24.01      2.71 o 
   8  -1   1       18.03       16.42      3.66 o 
   9  -1   1       19.93       22.18      3.90 o 
  10  -1   1        5.85        5.08      1.83 o 
 -10   0   1        8.90        8.96      2.38 o 
  -9   0   1       82.10       96.89     12.90 o 
  -8   0   1      521.29      512.37     44.93 o 
  -7   0   1        2.85        2.31      1.32 o 
  -6   0   1       33.64       35.85      2.94 o 
  -5   0   1      156.52      144.87      8.04 o 
  -4   0   1      433.31      505.27     54.67 o 
  -3   0   1     3106.40     3436.71     93.54 o 
  -2   0   1       24.92       19.13      3.37 o 
  -1   0   1      656.36      530.92      9.20 o 
   1   0   1     4380.88     3309.53     47.16 o 
   2   0   1     2627.31     2928.44     93.08 o 
   3   0   1     2685.82     2767.85     25.35 o 
   4   0   1     1514.31     1555.39     22.98 o 
   5   0   1       11.40        9.60      1.20 o 
   6   0   1      380.68      329.75     14.31 o 
   7   0   1        9.20        5.55      1.43 o 
   8   0   1        2.18        2.17      0.99 o 
   9   0   1       70.08       61.09      6.38 o 
  10   0   1       23.72       20.75      2.97 o 
 -11   1   1       28.99       28.03      3.34 o 
 -10   1   1        5.24        6.30      2.16 o 
  -9   1   1        2.76        1.65      1.86 o 
  -8   1   1        8.32       10.85      2.86 o 
  -7   1   1       13.85        9.25      1.68 o 
  -6   1   1      284.84      270.15     13.63 o 
  -5   1   1     1858.74     1937.81     36.61 o 
  -4   1   1     4723.98     4322.81     65.11 o 
  -3   1   1      143.16      169.32      2.90 o 
  -2   1   1     2030.86     2222.40     41.38 o 
  -1   1   1       63.58       83.27      3.04 o 
   0   1   1     2811.20     3252.09     73.65 o 
   1   1   1       49.87       24.11      0.97 o 
   2   1   1     2094.40     2145.13     35.18 o 
   3   1   1      217.04      204.70     12.57 o 
   4   1   1      710.25      814.92     15.74 o 
   5   1   1      858.86      820.65     20.49 o 
   6   1   1        0.11        0.45      0.74 o 
   7   1   1      104.18      120.65      6.69 o 
   8   1   1        9.92        9.58      1.79 o 
   9   1   1        0.46       -0.86      0.86 o 
 -11   2   1        0.39       -0.56      0.56 o 
 -10   2   1       27.14       28.07      4.37 o 
  -9   2   1       41.06       38.19      5.33 o 
  -8   2   1       19.23       21.00      2.12 o 
  -7   2   1      953.08     1160.59     22.91 o 
  -6   2   1      468.14      515.00     36.82 o 
  -5   2   1      618.00      703.28     17.64 o 
  -4   2   1     1668.26     1634.82     34.08 o 
  -3   2   1      369.00      401.01     11.58 o 
  -2   2   1      503.39      358.56      7.33 o 
  -1   2   1     1975.75     1837.25     18.71 o 
   0   2   1     2564.69     2907.20     29.57 o 
   1   2   1      390.39      472.27      7.82 o 
   2   2   1     1695.54     1714.42    102.29 o 
   3   2   1       23.49       28.19      2.29 o 
   4   2   1        4.09        6.12      1.49 o 
   5   2   1      155.81      164.57      6.85 o 
   6   2   1      373.77      345.69     11.40 o 
   7   2   1        2.43        2.26      1.19 o 
   8   2   1       30.07       22.94      3.86 o 
   9   2   1        7.18        8.40      1.74 o 
 -11   3   1       31.23       33.67      4.23 o 
 -10   3   1        1.31        0.99      0.88 o 
  -9   3   1       72.05       59.35      6.59 o 
  -8   3   1        8.58        8.16      1.31 o 
  -7   3   1       19.33       33.18      2.44 o 
  -6   3   1       99.16      119.25      5.13 o 
  -5   3   1      498.71      555.93     10.66 o 
  -4   3   1      104.25       86.35      3.16 o 
  -3   3   1      887.97      968.69     23.27 o 
  -2   3   1        0.38        2.34      0.43 o 
  -1   3   1      519.56      514.83     17.08 o 
   0   3   1      125.08       98.95      2.01 o 
   1   3   1      100.42      130.40      3.76 o 
   2   3   1     2841.60     2925.98     34.60 o 
   3   3   1        4.91        2.50      0.78 o 
   4   3   1      130.44      133.85      5.95 o 
   5   3   1       67.82       85.36      5.26 o 
   6   3   1      597.15      560.00     17.69 o 
   7   3   1       44.40       42.97      5.66 o 
   8   3   1       14.38       18.54      3.17 o 
 -11   4   1        1.03        2.71      1.05 o 
 -10   4   1        2.43        0.93      0.96 o 
  -9   4   1        0.32        1.28      0.94 o 
  -8   4   1      248.26      210.84      8.54 o 
  -7   4   1       96.35       94.82      5.14 o 
  -6   4   1      491.46      435.50     15.07 o 
  -5   4   1      171.35      158.61     18.07 o 
  -4   4   1       13.71       15.80      1.65 o 
  -3   4   1        0.98        0.57      0.45 o 
  -2   4   1       20.72       12.59      0.96 o 
  -1   4   1      173.52      171.14      4.88 o 
   0   4   1       94.23       95.32      8.66 o 
   1   4   1      121.15      111.19      7.06 o 
   2   4   1       11.12       13.05      2.55 o 
   3   4   1      327.26      315.88     13.71 o 
   4   4   1      190.79      216.80     12.60 o 
   5   4   1      116.60      101.11      8.87 o 
   6   4   1        0.07        2.04      1.68 o 
   7   4   1       88.22      113.69      8.62 o 
   8   4   1        2.36        2.48      1.04 o 
 -12   5   1       33.54       44.89      3.72 o 
 -11   5   1        6.48       10.85      2.28 o 
 -10   5   1      138.44      144.09      9.67 o 
  -9   5   1      187.32      197.05      8.42 o 
  -8   5   1       63.58       63.89      4.62 o 
  -7   5   1       14.94       20.26      3.54 o 
  -6   5   1      396.61      398.42     15.16 o 
  -5   5   1      335.31      384.28     16.34 o 
  -4   5   1       35.98       35.05      2.70 o 
  -3   5   1        2.51        2.10      0.65 o 
  -2   5   1       50.03       80.36      2.90 o 
  -1   5   1     1341.58     1501.98     22.76 o 
   0   5   1      552.70      483.93     10.44 o 
   1   5   1       33.77       26.48      2.33 o 
   2   5   1       51.84       55.07      5.73 o 
   3   5   1       90.43       86.88      8.01 o 
   4   5   1       97.66       84.98      8.05 o 
   5   5   1       78.88       87.57      8.31 o 
   6   5   1        3.22        0.62      0.98 o 
   7   5   1       38.49       40.54      4.46 o 
 -12   6   1       31.41       35.59      3.34 o 
 -11   6   1       12.22       13.61      2.87 o 
  -9   6   1      408.42      419.50     12.58 o 
  -8   6   1        0.62       -0.09      0.60 o 
  -7   6   1        0.16       -0.39      0.86 o 
  -6   6   1        1.86        2.29      0.68 o 
  -5   6   1       36.23       38.10      2.46 o 
  -4   6   1     1367.33     1507.98     33.72 o 
  -3   6   1       25.59       45.09      3.22 o 
  -2   6   1       79.89       71.22      4.03 o 
  -1   6   1      567.33      757.28     14.88 o 
   0   6   1      226.71      301.16      9.08 o 
   1   6   1        5.14        8.10      2.33 o 
   2   6   1      100.38      132.24      9.85 o 
   3   6   1      191.61      200.06      9.05 o 
   4   6   1       16.25       17.50      3.67 o 
   5   6   1       31.11       33.14      4.78 o 
   6   6   1        7.42       12.30      2.62 o 
 -11   7   1       17.15       17.41      2.91 o 
 -10   7   1       39.17       30.81      4.22 o 
  -9   7   1      266.64      255.40      9.57 o 
  -8   7   1      173.86      168.17      6.18 o 
  -7   7   1       38.24       44.86      2.63 o 
  -6   7   1      110.94      129.98      8.84 o 
  -5   7   1        0.45        0.32      0.41 o 
  -4   7   1      337.04      369.17     15.58 o 
  -3   7   1      149.10      171.84      6.99 o 
  -2   7   1       45.46       39.85      4.80 o 
  -1   7   1      163.89      196.24     10.74 o 
   0   7   1       11.10       18.95      2.36 o 
   1   7   1       34.12       51.57      4.21 o 
   2   7   1       22.82       24.96      5.08 o 
   3   7   1      107.41      114.14      9.89 o 
   4   7   1       88.28       95.49      5.35 o 
   5   7   1       26.29       29.69      4.03 o 
   6   7   1        0.04        0.57      0.42 o 
 -11   8   1       35.58       39.31      3.97 o 
 -10   8   1        0.13        0.03      0.50 o 
  -9   8   1        0.68        0.97      0.64 o 
  -8   8   1       15.13       16.46      1.97 o 
  -7   8   1       41.21       45.85      3.18 o 
  -6   8   1      155.17      142.35      9.82 o 
  -5   8   1      280.99      257.66     13.55 o 
  -4   8   1       19.35       22.13      3.89 o 
  -3   8   1        9.29       11.28      2.90 o 
  -2   8   1        6.07        4.30      1.80 o 
  -1   8   1      209.14      187.21      8.12 o 
   0   8   1       24.20       18.48      3.53 o 
   1   8   1       72.65       71.29      7.22 o 
   2   8   1        0.97        0.24      0.60 o 
   3   8   1        3.94        6.02      1.33 o 
   4   8   1        5.18        6.63      1.82 o 
 -10   9   1       20.88       23.70      3.49 o 
  -9   9   1        2.91        1.42      0.81 o 
  -8   9   1      145.68      150.37     10.27 o 
  -7   9   1       95.36       88.69      5.62 o 
  -5   9   1       51.79       52.59      4.19 o 
  -4   9   1      404.53      392.18     19.15 o 
  -3   9   1       44.70       47.42      3.29 o 
  -2   9   1       54.22       40.30      3.77 o 
  -1   9   1       14.50       15.43      2.38 o 
   0   9   1      102.05       85.75      5.56 o 
   1   9   1      277.43      244.55     13.36 o 
   2   9   1        8.45        8.37      2.31 o 
   3   9   1        8.22        9.03      2.11 o 
 -10  10   1       32.74       36.58      3.87 o 
  -9  10   1        0.69        0.31      0.65 o 
  -8  10   1       20.84       19.31      3.50 o 
  -7  10   1       38.62       48.03      5.73 o 
  -6  10   1       50.91       51.22      4.10 o 
  -5  10   1      162.79      174.98     10.98 o 
  -4  10   1        1.59        0.56      0.92 o 
  -3  10   1        0.72        1.01      0.70 o 
  -2  10   1       34.57       32.39      3.35 o 
  -1  10   1        1.06        0.43      0.46 o 
   0  10   1      102.48       93.71      7.37 o 
   1  10   1       14.62       15.03      2.00 o 
   2  10   1       12.64       11.38      1.44 o 
  -9  11   1      104.94      114.19      7.12 o 
  -8  11   1      111.05      109.97      7.70 o 
  -7  11   1       30.40       26.67      4.06 o 
  -6  11   1       15.24       22.65      3.81 o 
  -5  11   1       50.51       51.81      5.47 o 
  -4  11   1        1.79        0.45      0.83 o 
  -3  11   1        0.23       -0.05      1.03 o 
  -2  11   1       32.27       40.37      3.32 o 
  -1  11   1        4.13        5.17      1.19 o 
   0  11   1        0.97        1.91      0.95 o 
   1  11   1       19.45       15.81      2.18 o 
  -8  12   1        6.30        7.07      1.67 o 
  -7  12   1        2.71        3.22      1.36 o 
  -6  12   1       27.08       23.36      3.33 o 
  -5  12   1       16.60       17.47      1.93 o 
  -4  12   1        0.08        1.28      0.83 o 
  -3  12   1        0.79       -0.06      0.63 o 
  -2  12   1        7.05        7.77      1.70 o 
  -1  12   1       10.53       11.80      1.86 o 
   3 -13   2       18.52       28.15      2.88 o 
   4 -13   2       16.41       18.35      2.43 o 
   5 -13   2        1.05        0.23      0.55 o 
   0 -12   2        5.05        6.76      1.59 o 
   1 -12   2       21.82       15.68      3.23 o 
   2 -12   2       18.86       16.83      2.92 o 
   3 -12   2        3.04        3.91      1.32 o 
   4 -12   2       11.02       10.09      1.62 o 
   5 -12   2        0.00        0.96      0.64 o 
   6 -12   2        6.27       10.42      2.27 o 
   7 -12   2        0.68       -0.71      0.71 o 
   8 -12   2       13.64       14.38      2.37 o 
  -2 -11   2       12.96        7.02      2.51 o 
  -1 -11   2       22.20       27.17      2.05 o 
   0 -11   2        7.89        5.88      1.02 o 
   1 -11   2       15.56       10.94      1.50 o 
   2 -11   2       79.60       76.43      3.91 o 
   3 -11   2       10.67        7.77      1.68 o 
   4 -11   2        1.98        3.32      1.42 o 
   5 -11   2       33.28       34.52      3.91 o 
   6 -11   2      129.89      137.26      6.70 o 
   7 -11   2       48.77       49.87      3.88 o 
   8 -11   2       46.72       52.24      5.27 o 
   9 -11   2       19.90       23.80      3.24 o 
  -3 -10   2       73.91       82.87      4.18 o 
  -2 -10   2       29.53       28.65      2.91 o 
  -1 -10   2        1.27        2.28      0.85 o 
   0 -10   2        7.46       12.04      2.12 o 
   1 -10   2       11.12       11.82      2.10 o 
   2 -10   2       53.83       65.65      3.93 o 
   3 -10   2      187.28      169.33      8.06 o 
   4 -10   2      108.72      110.86      6.34 o 
   5 -10   2        2.94        6.89      1.50 o 
   6 -10   2       14.37       21.23      2.81 o 
   7 -10   2        5.34        6.47      2.42 o 
   8 -10   2       36.92       42.36      3.79 o 
   9 -10   2       33.21       32.95      4.23 o 
  10 -10   2       26.82       30.64      3.48 o 
  -4  -9   2        0.47        0.77      0.95 o 
  -3  -9   2       55.13       51.56      5.65 o 
  -2  -9   2       25.56       21.00      3.91 o 
  -1  -9   2        1.98       -0.35      1.25 o 
   0  -9   2      388.15      374.47     12.28 o 
   1  -9   2       93.31      109.65      5.05 o 
   2  -9   2        0.96        0.22      0.99 o 
   3  -9   2       37.30       39.81      3.76 o 
   4  -9   2       18.16       19.30      2.65 o 
   5  -9   2      158.51      163.04      6.30 o 
   6  -9   2       55.79       55.24      4.48 o 
   7  -9   2       50.84       46.43      4.18 o 
   8  -9   2        1.26        4.18      1.71 o 
   9  -9   2       36.94       35.19      3.20 o 
  10  -9   2        1.50        1.22      0.57 o 
  -5  -8   2        0.53        0.55      0.52 o 
  -4  -8   2        1.32        1.46      0.93 o 
  -3  -8   2      148.72      159.36     10.67 o 
  -2  -8   2       21.13       14.80      3.39 o 
  -1  -8   2      221.99      201.18     12.10 o 
   0  -8   2       12.71       12.66      2.67 o 
   1  -8   2      151.45      153.02     12.55 o 
   2  -8   2      125.93      119.87      6.32 o 
   3  -8   2       38.43       48.79      4.00 o 
   4  -8   2        5.92        4.35      1.71 o 
   5  -8   2      128.12      115.36      8.92 o 
   6  -8   2        4.63        2.56      1.78 o 
   7  -8   2       38.25       42.61      3.22 o 
   8  -8   2      157.16      152.30      7.51 o 
   9  -8   2      218.73      208.29      8.52 o 
  10  -8   2        1.54        2.74      1.02 o 
  11  -8   2        1.51        2.38      0.90 o 
  -6  -7   2        5.26        5.60      1.74 o 
  -5  -7   2        5.80        4.35      1.74 o 
  -4  -7   2      436.74      447.72     12.96 o 
  -3  -7   2       86.79       96.10      8.24 o 
  -2  -7   2       42.55       37.39      3.58 o 
  -1  -7   2       28.74       27.88      4.15 o 
   0  -7   2        1.14        0.21      0.62 o 
   1  -7   2      462.77      440.55     11.15 o 
   2  -7   2      191.87      198.05     10.19 o 
   3  -7   2      104.95      106.26      5.57 o 
   4  -7   2        0.10        0.91      0.53 o 
   5  -7   2       19.15       14.74      3.06 o 
   6  -7   2      349.70      357.45     11.04 o 
   7  -7   2        2.81        3.11      0.88 o 
   8  -7   2       44.95       43.15      4.05 o 
   9  -7   2       52.68       48.55      4.18 o 
  10  -7   2       40.40       47.55      5.35 o 
  11  -7   2       44.76       59.25      4.74 o 
  -7  -6   2        3.35        5.84      1.74 o 
  -6  -6   2        0.06       -0.58      1.10 o 
  -5  -6   2        2.07        1.61      0.77 o 
  -4  -6   2      183.21      177.48     10.30 o 
  -3  -6   2       66.72       80.05      7.49 o 
  -2  -6   2      247.61      290.94     13.83 o 
  -1  -6   2       13.16       17.47      3.07 o 
   0  -6   2     1282.62     1431.76     79.06 o 
   1  -6   2     2612.92     3018.88     54.81 o 
   2  -6   2        3.77        6.34      1.22 o 
   3  -6   2       12.40        9.48      1.80 o 
   4  -6   2        6.52        7.79      1.38 o 
   5  -6   2      115.50      126.14      8.00 o 
   6  -6   2       12.22       12.21      3.17 o 
   7  -6   2        0.81        1.11      0.76 o 
   8  -6   2       31.89       29.99      2.74 o 
   9  -6   2      226.93      237.55     12.31 o 
  10  -6   2       87.66       71.25      6.61 o 
  11  -6   2       50.92       59.72      4.84 o 
  -8  -5   2        2.43        4.60      1.45 o 
  -7  -5   2        0.40        0.09      0.90 o 
  -6  -5   2      155.87      141.64     10.39 o 
  -5  -5   2      156.83      144.49      8.50 o 
  -4  -5   2       96.08      110.55      8.75 o 
  -3  -5   2      102.46       95.36      7.66 o 
  -2  -5   2        0.02        1.77      1.36 o 
  -1  -5   2        0.08        0.24      0.45 o 
   0  -5   2      476.46      459.53      9.83 o 
   1  -5   2        2.86        2.22      1.45 o 
   2  -5   2        1.10        7.83      0.91 o 
   3  -5   2      232.66      251.25      5.84 o 
   4  -5   2      222.08      258.59      7.62 o 
   5  -5   2        6.90        8.30      1.47 o 
   6  -5   2      146.21      160.39     10.13 o 
   7  -5   2       47.86       51.50      6.01 o 
   8  -5   2       25.73       21.69      2.91 o 
   9  -5   2      173.20      190.30     12.03 o 
  10  -5   2        4.26        3.79      1.06 o 
  11  -5   2       11.41       15.01      1.51 o 
  -9  -4   2        3.29        2.95      1.06 o 
  -8  -4   2        2.29        5.37      1.94 o 
  -7  -4   2       59.73       53.00      6.25 o 
  -6  -4   2       10.97       13.94      3.47 o 
  -5  -4   2      305.00      317.56     14.98 o 
  -4  -4   2      481.32      477.98     40.55 o 
  -3  -4   2      335.22      324.38      8.85 o 
  -2  -4   2     1205.84     1214.23     71.16 o 
  -1  -4   2       78.92      103.76      3.96 o 
   0  -4   2      531.26      422.48      8.36 o 
   1  -4   2      114.54       86.28      5.64 o 
   2  -4   2      720.96      649.66      7.54 o 
   3  -4   2       61.88       56.06      2.98 o 
   4  -4   2       43.18       41.40      2.81 o 
   5  -4   2      100.72      103.29      4.34 o 
   6  -4   2      179.15      146.40     12.48 o 
   7  -4   2       22.54       16.51      2.22 o 
   8  -4   2      307.50      289.58     10.69 o 
   9  -4   2        3.13        2.94      1.21 o 
  10  -4   2        1.31        1.17      0.74 o 
  11  -4   2        4.09        6.45      1.01 o 
  -9  -3   2       12.03       15.35      2.91 o 
  -8  -3   2        9.94       12.62      2.13 o 
  -7  -3   2        0.23       -0.12      0.67 o 
  -6  -3   2      252.70      232.66      7.28 o 
  -5  -3   2      553.97      519.93     12.95 o 
  -4  -3   2        0.60        1.01      0.44 o 
  -3  -3   2       60.43       60.57      3.36 o 
  -2  -3   2      176.51      154.30      3.93 o 
  -1  -3   2      130.05      121.24      5.41 o 
   0  -3   2      460.25      460.26      7.79 o 
   1  -3   2      421.29      446.12      6.21 o 
   2  -3   2     2233.97     2253.35     18.20 o 
   3  -3   2     2203.95     2296.82     21.82 o 
   4  -3   2        2.88       12.85      4.13 o 
   5  -3   2        4.88        4.65      2.18 o 
   6  -3   2      225.90      244.51      8.45 o 
   7  -3   2        4.75        4.39      1.20 o 
   8  -3   2      552.57      577.88     37.88 o 
   9  -3   2        0.59        2.47      1.15 o 
  10  -3   2       31.08       32.20      2.83 o 
  11  -3   2      132.95      152.86      7.03 o 
 -10  -2   2        6.49        5.85      1.46 o 
  -9  -2   2       34.52       36.88      3.32 o 
  -8  -2   2       52.47       49.06      4.22 o 
  -7  -2   2       97.63       86.47      5.59 o 
  -6  -2   2       14.15        9.98      2.67 o 
  -5  -2   2        3.78        3.64      1.01 o 
  -4  -2   2       80.47       67.72      9.80 o 
  -3  -2   2      945.03      966.21     37.23 o 
  -2  -2   2       22.35       21.46      1.78 o 
  -1  -2   2       95.12       99.50      3.64 o 
   0  -2   2      375.93      306.04      9.00 o 
   1  -2   2     2522.89     2743.27     23.10 o 
   2  -2   2      461.18      461.45      7.77 o 
   3  -2   2      650.52      651.31     11.11 o 
   4  -2   2      290.40      338.87     44.40 o 
   5  -2   2        0.10        0.84      2.49 o 
   6  -2   2      254.13      283.27      9.27 o 
   7  -2   2        5.03        6.83      1.55 o 
   8  -2   2       29.60       34.11      4.96 o 
   9  -2   2        0.04        1.44      1.02 o 
  10  -2   2        0.09        1.15      1.15 o 
 -10  -1   2        2.64        2.32      0.67 o 
  -9  -1   2        5.43        5.64      1.77 o 
  -8  -1   2      136.46      146.09      7.43 o 
  -7  -1   2       26.83       26.42      2.98 o 
  -6  -1   2       10.96        9.46      2.36 o 
  -5  -1   2      888.83      962.21     64.61 o 
  -4  -1   2      151.20      150.02      8.50 o 
  -3  -1   2     1200.80     1168.72     78.63 o 
  -2  -1   2     1764.28     1873.36     34.22 o 
  -1  -1   2     1625.15     1658.35     36.53 o 
   0  -1   2     2095.51     2073.11     18.13 o 
   1  -1   2      199.24      211.50      6.26 o 
   2  -1   2     1689.36     1615.08     19.43 o 
   3  -1   2      339.76      335.51     19.77 o 
   4  -1   2     1810.45     2050.94     26.19 o 
   5  -1   2       86.36       89.15      4.64 o 
   6  -1   2      596.59      608.07     55.43 o 
   7  -1   2      148.42      133.67      9.65 o 
   8  -1   2        6.07        6.80      2.33 o 
   9  -1   2       26.78       33.57      4.74 o 
  10  -1   2       39.04       39.45      4.19 o 
 -10   0   2        3.25        0.41      0.73 o 
  -9   0   2       58.17       65.26      4.84 o 
  -8   0   2      165.81      144.58     10.45 o 
  -7   0   2      130.32      125.58      9.28 o 
  -6   0   2      394.99      460.03     17.00 o 
  -5   0   2      713.39      986.77     23.99 o 
  -4   0   2      765.93      715.19     17.80 o 
  -3   0   2      725.03      880.84     26.79 o 
  -2   0   2    10197.28    11412.71    107.73 o 
  -1   0   2      156.77      128.33      3.30 o 
   0   0   2      419.86      483.61      8.61 o 
   1   0   2        9.22       37.28      2.63 o 
   2   0   2      871.20      766.25     11.57 o 
   3   0   2      348.56      331.38     15.58 o 
   4   0   2       32.70       54.62      2.82 o 
   5   0   2       53.75       70.04      4.15 o 
   6   0   2        0.25        7.96      2.15 o 
   7   0   2      298.17      277.31     14.65 o 
   8   0   2       24.85       18.14      3.61 o 
   9   0   2        5.49        6.81      2.16 o 
  10   0   2        1.85        1.56      0.74 o 
 -11   1   2       34.09       42.12      4.38 o 
 -10   1   2        5.98        4.81      1.96 o 
  -9   1   2       57.56       63.46      4.76 o 
  -8   1   2        0.70       -1.22      2.73 o 
  -7   1   2      299.05      335.69     29.85 o 
  -6   1   2       10.26        6.29      1.84 o 
  -5   1   2     1368.93     1641.23     32.59 o 
  -4   1   2     1011.05     1080.72     22.06 o 
  -3   1   2     2889.73     3059.71     65.43 o 
  -2   1   2      557.32      507.73      8.45 o 
  -1   1   2     6243.36     4756.88    179.68 o 
   0   1   2     4617.41     4858.28     48.76 o 
   1   1   2      100.54       78.83      4.35 o 
   2   1   2     1977.73     1863.98     20.24 o 
   3   1   2       33.77       36.20      1.98 o 
   4   1   2      129.26      109.63      5.10 o 
   5   1   2       22.86       24.94      2.65 o 
   6   1   2      362.07      320.72      8.67 o 
   7   1   2        6.61        7.56      2.87 o 
   8   1   2      147.11      164.05     10.22 o 
   9   1   2       12.44        8.89      2.11 o 
 -11   2   2       24.38       20.82      3.32 o 
 -10   2   2       15.62       14.61      3.16 o 
  -9   2   2        0.00       -0.14      0.85 o 
  -8   2   2       17.95       14.58      1.36 o 
  -7   2   2     1110.64     1266.35     56.25 o 
  -6   2   2      623.90      616.00     13.43 o 
  -5   2   2        7.41        4.72      0.97 o 
  -4   2   2     1087.52     1157.04     13.60 o 
  -3   2   2     4396.32     4530.48     63.62 o 
  -2   2   2     1342.38     1127.39     13.39 o 
  -1   2   2     1197.39     1170.56     11.32 o 
   0   2   2     5982.87     5543.68     75.42 o 
   1   2   2      398.73      335.40     10.43 o 
   2   2   2     1197.60     1097.56    131.00 o 
   3   2   2      429.39      477.88     10.83 o 
   4   2   2      497.23      473.28     25.84 o 
   5   2   2      915.79      876.36     18.02 o 
   6   2   2       24.49       30.09      3.36 o 
   7   2   2       17.61       13.38      3.13 o 
   8   2   2       63.55       65.58      4.21 o 
 -11   3   2       56.13       54.01      5.47 o 
 -10   3   2        2.63        3.62      1.89 o 
  -9   3   2       15.39       10.93      1.93 o 
  -8   3   2       51.41       54.63      2.92 o 
  -7   3   2       14.96       15.44      4.99 o 
  -6   3   2      211.19      219.44     40.30 o 
  -5   3   2       10.10       12.41      1.42 o 
  -4   3   2       61.40       70.77      3.64 o 
  -3   3   2     1941.06     2073.88     22.57 o 
  -2   3   2     3635.19     3623.73     23.82 o 
  -1   3   2      483.96      466.76     14.34 o 
   0   3   2      950.19      902.16     63.87 o 
   1   3   2      108.30       90.73      5.26 o 
   2   3   2       10.76       10.43      1.13 o 
   3   3   2        2.44        3.62      0.98 o 
   4   3   2       78.17       94.52      5.18 o 
   5   3   2      162.71      166.66     11.26 o 
   6   3   2       28.76       26.91      4.53 o 
   7   3   2       80.35       78.80      7.31 o 
   8   3   2        3.79        4.39      1.42 o 
 -12   4   2        0.25        0.36      0.34 o 
 -11   4   2        5.13        8.73      2.13 o 
 -10   4   2       32.10       35.63      4.90 o 
  -9   4   2        3.61        1.28      0.47 o 
  -8   4   2      140.59      138.96      5.57 o 
  -7   4   2        1.68        1.56      0.65 o 
  -6   4   2        1.68        3.23      1.29 o 
  -5   4   2      266.03      291.14      7.83 o 
  -4   4   2      148.84      170.84      5.67 o 
  -3   4   2      135.12      104.71      8.66 o 
  -2   4   2      433.49      496.12     14.54 o 
  -1   4   2        2.48        0.54      0.44 o 
   0   4   2        0.07       14.39      1.62 o 
   1   4   2      458.31      514.52     11.10 o 
   2   4   2      331.44      362.45     14.67 o 
   3   4   2        8.29        7.20      2.32 o 
   4   4   2      129.70      120.03      6.51 o 
   5   4   2      133.14      120.59      9.84 o 
   6   4   2       38.15       32.01      4.84 o 
   7   4   2      103.11      110.67      7.95 o 
   8   4   2       68.04       82.01      4.90 o 
 -12   5   2       19.95       19.24      2.63 o 
 -11   5   2        0.53        0.83      1.13 o 
 -10   5   2       45.76       50.20      4.17 o 
  -9   5   2       50.22       51.02      6.17 o 
  -8   5   2       53.69       53.50      4.24 o 
  -7   5   2       12.97        8.57      2.27 o 
  -6   5   2       33.61       42.59      4.94 o 
  -5   5   2       35.53       31.87      2.75 o 
  -4   5   2      169.06      158.06      5.96 o 
  -3   5   2      147.96      208.35      9.27 o 
  -2   5   2     1092.83     1069.51     83.54 o 
  -1   5   2      551.08      549.61     25.32 o 
   0   5   2       71.41       70.52      4.99 o 
   1   5   2      358.97      347.50     16.71 o 
   2   5   2       22.02       15.48      3.21 o 
   3   5   2       85.33       83.43      5.45 o 
   4   5   2       30.78       20.84      4.00 o 
   5   5   2       25.43       27.27      4.62 o 
   6   5   2       20.82       29.56      4.37 o 
   7   5   2       12.16        9.96      2.07 o 
 -12   6   2      156.09      189.75      8.32 o 
 -11   6   2       43.72       42.53      4.37 o 
 -10   6   2      154.25      158.81      9.27 o 
  -9   6   2        7.31        5.03      1.79 o 
  -8   6   2        6.60        4.95      1.36 o 
  -7   6   2       44.92       52.47      5.82 o 
  -6   6   2      146.76      157.68      6.69 o 
  -5   6   2        7.67       12.90      2.19 o 
  -4   6   2      532.02      500.28     17.03 o 
  -3   6   2      138.30      149.38      8.78 o 
  -2   6   2       94.76       94.77      6.82 o 
  -1   6   2      385.27      320.48     12.65 o 
   0   6   2      166.61      179.74     12.45 o 
   1   6   2       56.38       49.00      5.57 o 
   2   6   2       45.60       45.15      4.19 o 
   3   6   2      280.02      294.64     10.41 o 
   4   6   2       25.13       24.59      4.31 o 
   5   6   2        1.95        3.15      1.70 o 
   6   6   2       22.67       19.18      2.96 o 
 -11   7   2        2.03        2.22      1.19 o 
 -10   7   2        7.43       10.33      2.58 o 
  -9   7   2        0.15        1.99      1.16 o 
  -8   7   2      235.73      221.78      7.18 o 
  -7   7   2      104.41      105.53      4.07 o 
  -6   7   2        1.29        0.73      0.74 o 
  -5   7   2       16.76       15.42      3.15 o 
  -4   7   2      227.24      234.83     12.26 o 
  -3   7   2      136.25      127.78      8.87 o 
  -2   7   2        2.92        5.92      2.01 o 
  -1   7   2        5.58        2.46      1.16 o 
   0   7   2      100.87       91.01      5.46 o 
   1   7   2      108.22      110.97      6.33 o 
   2   7   2      119.63       97.65      5.92 o 
   3   7   2        6.72        9.08      1.80 o 
   4   7   2       32.83       25.88      4.13 o 
   5   7   2       13.31       11.78      2.32 o 
 -11   8   2       37.70       33.53      3.59 o 
 -10   8   2      122.34      123.63      5.88 o 
  -9   8   2       79.71       80.39      5.12 o 
  -8   8   2       21.20       18.89      2.50 o 
  -7   8   2       89.77       84.11      4.31 o 
  -6   8   2       63.71       54.89      6.02 o 
  -5   8   2       21.33       20.56      2.59 o 
  -4   8   2       46.89       49.01      5.93 o 
  -3   8   2      531.87      504.65     19.79 o 
  -2   8   2       34.41       30.14      4.82 o 
  -1   8   2        0.81        2.53      1.50 o 
   0   8   2        0.75        0.04      1.37 o 
   1   8   2        3.05        9.33      2.54 o 
   2   8   2       64.73       55.29      4.25 o 
   3   8   2        0.03       -0.88      1.03 o 
   4   8   2        6.45        8.18      1.85 o 
 -10   9   2       32.51       35.54      2.85 o 
  -9   9   2       47.94       44.76      7.46 o 
  -8   9   2      217.48      214.85      8.46 o 
  -7   9   2      128.72      129.34      5.38 o 
  -6   9   2        0.38        1.27      1.37 o 
  -5   9   2       19.77       20.54      3.92 o 
  -4   9   2        7.85        6.09      2.06 o 
  -3   9   2        0.03        0.80      0.96 o 
  -2   9   2      464.53      503.90     20.76 o 
  -1   9   2      182.53      151.61     10.67 o 
   0   9   2       17.84       16.79      3.37 o 
   1   9   2      181.44      163.95      9.84 o 
   2   9   2        0.01       -0.77      0.77 o 
   3   9   2       25.39       17.28      2.41 o 
 -10  10   2       85.89      108.84      6.38 o 
  -9  10   2        0.01       -0.30      0.64 o 
  -8  10   2        1.06        1.00      1.05 o 
  -7  10   2       34.66       35.16      3.30 o 
  -6  10   2       32.82       34.02      4.76 o 
  -5  10   2      479.99      434.46     18.15 o 
  -4  10   2        0.04        1.36      1.19 o 
  -3  10   2      279.06      307.13     15.38 o 
  -2  10   2       63.94       61.34      6.69 o 
  -1  10   2        0.79        2.45      1.52 o 
   0  10   2       12.75       12.39      2.70 o 
   1  10   2        4.07        4.60      1.51 o 
   2  10   2        5.36        4.60      1.12 o 
  -9  11   2        3.98        2.68      0.97 o 
  -8  11   2       15.59       16.41      2.87 o 
  -7  11   2        3.39        1.86      0.56 o 
  -6  11   2       17.05       14.78      2.09 o 
  -5  11   2       43.05       39.32      4.80 o 
  -4  11   2      130.56      146.29      9.50 o 
  -3  11   2        2.68        1.69      1.19 o 
  -2  11   2        2.66        1.62      1.06 o 
  -1  11   2        7.11       10.65      2.27 o 
   0  11   2       29.87       29.50      3.27 o 
  -8  12   2       17.76       18.27      2.47 o 
  -7  12   2       25.11       24.12      3.13 o 
  -6  12   2        2.09        6.92      1.85 o 
  -5  12   2       10.60        7.44      1.30 o 
  -4  12   2       14.25       12.59      2.61 o 
  -3  12   2        8.08        3.30      1.20 o 
  -2  12   2        5.09        9.38      1.73 o 
   3 -13   3       14.13        8.47      1.69 o 
   4 -13   3        9.68       11.29      2.03 o 
   5 -13   3       20.93       19.20      2.53 o 
   6 -13   3        1.04        0.37      0.52 o 
   0 -12   3        7.50        9.42      1.98 o 
   1 -12   3       21.63       17.51      2.88 o 
   2 -12   3       21.04       22.38      3.54 o 
   3 -12   3        3.57        0.83      0.85 o 
   4 -12   3       46.15       37.36      4.72 o 
   5 -12   3       33.92       41.60      3.24 o 
   6 -12   3        0.10       -0.16      0.90 o 
   7 -12   3       42.15       60.88      3.61 o 
   8 -12   3       29.36       38.17      3.59 o 
  -2 -11   3       13.08       21.37      1.97 o 
  -1 -11   3        0.88        0.60      0.59 o 
   0 -11   3        0.04        0.02      1.00 o 
   1 -11   3        0.22        0.81      0.65 o 
   2 -11   3        4.98        5.35      1.97 o 
   3 -11   3        3.59        3.99      1.74 o 
   4 -11   3        4.68        6.81      1.52 o 
   5 -11   3       92.87       79.97      5.10 o 
   6 -11   3        0.01       -0.10      0.91 o 
   7 -11   3       22.82       25.64      2.74 o 
   8 -11   3       30.02       38.98      4.47 o 
   9 -11   3        6.22        5.53      1.45 o 
  -3 -10   3       55.50       59.35      3.69 o 
  -2 -10   3       15.03       18.15      2.40 o 
  -1 -10   3       42.85       47.47      4.04 o 
   0 -10   3        0.02        0.76      0.70 o 
   1 -10   3        5.57        2.18      0.74 o 
   2 -10   3       14.76       16.30      2.50 o 
   3 -10   3      182.56      183.46      8.43 o 
   4 -10   3      245.67      241.23      7.73 o 
   5 -10   3       14.12       10.25      2.02 o 
   6 -10   3      256.85      260.54      9.90 o 
   7 -10   3      166.43      161.85      7.55 o 
   8 -10   3        1.36        1.32      1.61 o 
   9 -10   3        1.66        0.14      0.93 o 
  -5  -9   3        2.59        4.98      1.33 o 
  -4  -9   3       43.26       47.60      4.83 o 
  -3  -9   3       17.81       19.22      3.51 o 
  -2  -9   3       30.21       31.29      4.78 o 
  -1  -9   3       11.15        5.00      1.88 o 
   0  -9   3        1.51        2.68      0.85 o 
   1  -9   3       49.37       49.11      3.35 o 
   2  -9   3        2.03        1.85      1.07 o 
   3  -9   3       11.28        8.11      1.30 o 
   4  -9   3      249.49      223.37      7.33 o 
   5  -9   3       42.05       31.60      2.72 o 
   6  -9   3       35.03       39.82      5.94 o 
   7  -9   3       56.68       54.17      4.52 o 
   8  -9   3        0.07        0.15      0.81 o 
   9  -9   3        1.68        1.12      0.83 o 
  10  -9   3        0.10       -0.67      0.92 o 
  -5  -8   3        0.40        1.56      0.93 o 
  -4  -8   3       99.92      108.72      8.38 o 
  -3  -8   3        4.64        6.11      2.08 o 
  -2  -8   3        8.69        4.46      1.66 o 
  -1  -8   3        4.60        5.30      1.78 o 
   0  -8   3      103.93      109.60      8.25 o 
   1  -8   3      334.51      358.24     24.64 o 
   2  -8   3      291.56      279.50      9.95 o 
   3  -8   3       10.07        8.87      2.83 o 
   4  -8   3       16.54       14.73      3.29 o 
   5  -8   3        1.20        1.85      0.57 o 
   6  -8   3        9.66       10.39      1.92 o 
   7  -8   3      142.06      124.58      5.62 o 
   8  -8   3       55.36       55.80      4.46 o 
   9  -8   3       68.48       69.33      5.21 o 
  10  -8   3        4.47        2.98      1.33 o 
  -6  -7   3       10.03       10.17      2.24 o 
  -5  -7   3       38.05       41.53      3.62 o 
  -4  -7   3       12.81       11.07      2.62 o 
  -3  -7   3      127.67      139.22     10.06 o 
  -2  -7   3        2.37        3.81      1.05 o 
  -1  -7   3        1.85        1.44      1.14 o 
   0  -7   3       32.56       37.75      3.26 o 
   1  -7   3        0.23        0.76      0.64 o 
   2  -7   3       64.92       67.84      4.42 o 
   3  -7   3       94.97       75.57      4.74 o 
   4  -7   3      300.33      291.39     13.75 o 
   5  -7   3        2.80        5.19      1.84 o 
   6  -7   3      135.21      132.86      4.28 o 
   7  -7   3      497.89      484.97      9.95 o 
   8  -7   3        1.77        1.87      0.91 o 
   9  -7   3        0.57       -0.32      0.84 o 
  10  -7   3        1.04        0.13      0.70 o 
  11  -7   3       21.13       27.32      2.83 o 
  -7  -6   3        9.34        7.23      2.00 o 
  -6  -6   3       54.45       50.92      5.86 o 
  -5  -6   3        3.61        1.32      0.71 o 
  -4  -6   3      491.42      507.69     13.85 o 
  -3  -6   3      268.31      257.61     13.60 o 
  -2  -6   3      407.12      491.01     18.34 o 
  -1  -6   3        0.70        1.16      0.84 o 
   0  -6   3      254.90      251.12      7.73 o 
   1  -6   3      190.61      190.78      6.47 o 
   2  -6   3      259.59      269.35      8.37 o 
   3  -6   3       17.67       23.54      2.47 o 
   4  -6   3       34.41       44.61      3.39 o 
   5  -6   3        9.03        7.99      1.52 o 
   6  -6   3     1450.41     1410.01     35.99 o 
   7  -6   3        1.80        1.35      0.65 o 
   8  -6   3        1.15        0.51      0.75 o 
   9  -6   3        0.13       -0.38      1.05 o 
  10  -6   3        1.47        3.02      1.36 o 
  11  -6   3        0.15        0.30      0.50 o 
  -8  -5   3        3.45        4.80      1.64 o 
  -7  -5   3        8.53        7.79      2.25 o 
  -6  -5   3      183.46      207.15     12.64 o 
  -5  -5   3        5.83        7.79      1.55 o 
  -4  -5   3      405.10      412.83     17.38 o 
  -3  -5   3       59.21       47.58      5.31 o 
  -2  -5   3      131.20      111.04      7.64 o 
  -1  -5   3      195.95      186.55      8.31 o 
   0  -5   3       21.17        8.05      1.39 o 
   1  -5   3     1328.16     1437.76     59.79 o 
   2  -5   3        1.52        4.04      0.76 o 
   3  -5   3      122.73      126.99      4.27 o 
   4  -5   3      457.02      487.24     11.46 o 
   5  -5   3       14.29       16.64      2.18 o 
   6  -5   3       11.34        9.87      2.60 o 
   7  -5   3        0.54        1.69      0.64 o 
   8  -5   3      130.98      141.70      7.46 o 
   9  -5   3       31.89       28.68      3.05 o 
  10  -5   3       13.86       22.09      2.29 o 
  -9  -4   3        0.46       -0.15      0.71 o 
  -8  -4   3       19.18       17.85      3.45 o 
  -7  -4   3      165.82      165.11     11.29 o 
  -6  -4   3      269.63      276.95     14.82 o 
  -5  -4   3        0.03        2.13      0.72 o 
  -4  -4   3      410.22      402.37     10.93 o 
  -3  -4   3      100.02      101.37      4.76 o 
  -2  -4   3       87.87      122.96      7.24 o 
  -1  -4   3       42.18       36.25      2.35 o 
   0  -4   3       66.47       54.72      2.82 o 
   1  -4   3      912.04      913.02     11.12 o 
   2  -4   3     3292.78     3547.96     28.09 o 
   3  -4   3        4.16        5.09      0.73 o 
   4  -4   3        0.16        0.78      0.44 o 
   5  -4   3     1113.81     1207.77     29.93 o 
   6  -4   3       37.97       37.98      3.36 o 
   7  -4   3       84.38       83.71      4.35 o 
   8  -4   3      277.08      306.57     15.42 o 
   9  -4   3       76.74       71.30      6.86 o 
  10  -4   3       18.85       19.50      2.15 o 
  -9  -3   3        1.94        2.45      1.32 o 
  -8  -3   3       34.90       44.77      3.82 o 
  -7  -3   3       32.16       28.09      4.73 o 
  -6  -3   3       12.73       13.90      3.07 o 
  -5  -3   3       84.59      109.89     10.04 o 
  -4  -3   3      254.61      258.84      8.11 o 
  -3  -3   3      548.71      563.85     11.41 o 
  -2  -3   3      843.41      662.72     92.68 o 
  -1  -3   3      544.44      625.88     10.78 o 
   0  -3   3     3382.99     3392.94     36.96 o 
   1  -3   3       26.09       20.51      1.06 o 
   2  -3   3     1101.85     1163.56     13.54 o 
   3  -3   3      853.08      850.09     11.78 o 
   4  -3   3       29.63       43.17      4.36 o 
   5  -3   3      878.32      906.53     24.78 o 
   6  -3   3        0.34        0.41      0.69 o 
   7  -3   3      103.11       95.15      5.68 o 
   8  -3   3      133.03      130.11      6.74 o 
   9  -3   3        3.97        2.58      1.00 o 
  10  -3   3       10.36        6.22      1.86 o 
 -10  -2   3       34.84       41.81      4.19 o 
  -9  -2   3        1.09        0.91      0.82 o 
  -8  -2   3      251.65      267.24     10.05 o 
  -7  -2   3        0.01       -0.67      0.92 o 
  -6  -2   3       94.42       74.42      6.89 o 
  -5  -2   3       60.28       53.26      3.61 o 
  -4  -2   3      322.73      395.03      9.42 o 
  -3  -2   3      794.49      797.50     20.91 o 
  -2  -2   3      596.72      525.22     15.36 o 
  -1  -2   3       18.16       12.52      1.64 o 
   0  -2   3      126.60      138.80      4.27 o 
   1  -2   3    11830.25    12350.87     74.79 o 
   2  -2   3     1165.55     1207.79     27.41 o 
   3  -2   3     1097.21     1393.30     47.31 o 
   4  -2   3      491.87      557.48     23.83 o 
   5  -2   3      592.36      607.20     32.76 o 
   6  -2   3      118.74      101.08     11.06 o 
   7  -2   3        6.46        9.74      1.89 o 
   8  -2   3        2.33        0.85      1.17 o 
   9  -2   3        3.89        5.28      1.26 o 
  10  -2   3        0.05       -0.03      0.63 o 
 -10  -1   3       11.22       12.28      2.02 o 
  -9  -1   3       17.06       13.52      2.15 o 
  -8  -1   3       43.80       38.51      5.29 o 
  -7  -1   3       19.37       18.04      3.35 o 
  -6  -1   3        5.59        9.54      2.45 o 
  -5  -1   3      476.97      410.61     17.32 o 
  -4  -1   3     1671.06     1681.73     76.62 o 
  -3  -1   3      428.50      422.93      8.19 o 
  -2  -1   3      218.77      191.42      4.66 o 
  -1  -1   3      280.11      259.05      5.42 o 
   0  -1   3    10497.20     9746.62    146.89 o 
   1  -1   3     4229.97     3973.95     62.13 o 
   2  -1   3      948.13     1048.55     15.27 o 
   3  -1   3     1064.89     1316.25    154.83 o 
   4  -1   3      849.47      884.76     44.21 o 
   5  -1   3       42.78       49.06      5.06 o 
   6  -1   3        1.11        1.69      0.81 o 
   7  -1   3      149.11      129.81      9.72 o 
   8  -1   3       49.03       52.35      6.13 o 
   9  -1   3        2.98        0.98      0.98 o 
  10  -1   3       27.66       31.27      3.29 o 
 -11   0   3        0.30        1.89      1.06 o 
 -10   0   3       32.84       35.39      3.25 o 
  -9   0   3       16.02       17.32      2.75 o 
  -8   0   3       18.50       11.68      2.88 o 
  -7   0   3      402.44      354.45     15.62 o 
  -6   0   3      153.69      155.16      9.28 o 
  -5   0   3      351.89      359.26     13.11 o 
  -4   0   3     2354.54     2435.25     38.39 o 
  -3   0   3      562.80      513.65     79.75 o 
  -2   0   3      100.38      169.37      7.44 o 
  -1   0   3      317.15      376.91      6.53 o 
   0   0   3      521.46      518.04      9.07 o 
   1   0   3     2122.77     2537.89     23.63 o 
   2   0   3      613.13      524.39     31.13 o 
   3   0   3      119.59      169.63      5.72 o 
   4   0   3      509.99      563.03     12.35 o 
   5   0   3        0.75        2.12      0.62 o 
   6   0   3       29.48       29.18      3.13 o 
   7   0   3        0.26       -0.01      1.08 o 
   8   0   3        3.16        1.46      0.91 o 
   9   0   3       31.79       27.81      3.75 o 
 -11   1   3        4.27        4.73      1.53 o 
 -10   1   3        4.85        9.19      1.85 o 
  -9   1   3       21.25       24.76      4.36 o 
  -8   1   3        6.14        4.60      1.22 o 
  -7   1   3      272.29      243.99     31.19 o 
  -6   1   3      886.23      944.19     17.86 o 
  -5   1   3       59.45       55.61      4.55 o 
  -4   1   3      997.45      912.92    106.67 o 
  -3   1   3      283.04      260.80      4.17 o 
  -2   1   3     3534.63     3759.68     55.50 o 
  -1   1   3       12.92       11.97      2.68 o 
   0   1   3      102.01       91.75      8.94 o 
   1   1   3      391.89      448.60      8.63 o 
   2   1   3       13.34       19.62     13.21 o 
   3   1   3      252.76      296.80     22.34 o 
   4   1   3      447.80      440.85     25.98 o 
   5   1   3      151.15      131.69      6.45 o 
   6   1   3       85.46       80.69      5.37 o 
   7   1   3        3.14        4.74      1.27 o 
   8   1   3        0.07        0.27      0.77 o 
   9   1   3        2.35        3.07      1.07 o 
 -11   2   3        6.04        5.70      1.89 o 
 -10   2   3        4.90        3.88      1.94 o 
  -9   2   3       27.73       24.36      4.29 o 
  -8   2   3      402.33      397.11     26.66 o 
  -7   2   3        6.22        5.21      1.27 o 
  -6   2   3      301.17      312.63     18.88 o 
  -5   2   3        4.32       17.44      8.09 o 
  -4   2   3     2269.35     1848.32    101.10 o 
  -3   2   3     2999.84     3014.05     31.64 o 
  -2   2   3     2336.93     2405.02    104.60 o 
  -1   2   3        1.48        2.33      1.07 o 
   0   2   3      352.09      309.50     10.22 o 
   1   2   3      167.24      194.09      8.65 o 
   2   2   3      223.25      276.48     11.16 o 
   3   2   3        5.33       16.15      1.96 o 
   4   2   3      143.07      164.09     15.31 o 
   5   2   3       18.75       22.62      2.04 o 
   6   2   3       36.47       32.44      3.41 o 
   7   2   3       60.91       64.27      4.54 o 
   8   2   3        0.27        1.72      0.76 o 
 -12   3   3       20.88       24.28      2.70 o 
 -11   3   3        9.81       11.65      2.64 o 
 -10   3   3      102.08       97.02      8.34 o 
  -9   3   3        4.16        6.75      1.33 o 
  -8   3   3       17.68       17.80      1.90 o 
  -7   3   3      445.58      464.28     58.85 o 
  -6   3   3       23.76       23.01      3.61 o 
  -5   3   3      722.42      712.68     97.52 o 
  -4   3   3      211.67      201.27      5.06 o 
  -3   3   3     3422.58     3229.65     66.59 o 
  -2   3   3     2001.81     2108.87     39.57 o 
  -1   3   3      710.77      812.69     25.67 o 
   0   3   3      531.22      657.16     16.73 o 
   1   3   3      485.29      584.78     17.04 o 
   2   3   3      440.75      457.56     36.53 o 
   3   3   3        1.41        2.76      1.49 o 
   4   3   3      280.54      246.37     13.37 o 
   5   3   3       99.73      102.74      8.86 o 
   6   3   3        0.13        0.47      0.86 o 
   7   3   3       81.97       88.56      7.20 o 
   8   3   3        0.25        1.24      0.80 o 
 -12   4   3        0.86        1.77      0.78 o 
 -11   4   3        1.99        3.16      1.41 o 
 -10   4   3       98.57       99.58      6.02 o 
  -9   4   3       35.71       32.53      3.45 o 
  -8   4   3        1.91       -0.29      0.51 o 
  -7   4   3      113.31      133.83      9.18 o 
  -6   4   3       63.47       54.82      5.50 o 
  -5   4   3        1.79        0.00      0.51 o 
  -4   4   3       29.58       26.77      3.50 o 
  -3   4   3      493.76      490.15     10.55 o 
  -2   4   3      125.94      142.09      4.60 o 
  -1   4   3      486.67      388.09      9.02 o 
   0   4   3      296.74      217.46      6.83 o 
   1   4   3       82.44      106.76      5.03 o 
   2   4   3      135.72      102.59      7.96 o 
   3   4   3      331.44      336.81     15.71 o 
   4   4   3        7.01        3.33      1.77 o 
   5   4   3      101.81       96.19      8.68 o 
   6   4   3        1.27        1.09      1.21 o 
   7   4   3       55.04       52.07      4.86 o 
 -12   5   3        6.45        7.34      1.18 o 
 -11   5   3       80.95       75.53      6.45 o 
 -10   5   3      320.35      340.36     29.28 o 
  -9   5   3       38.89       35.13      5.10 o 
  -8   5   3       45.36       40.24      5.20 o 
  -7   5   3      150.38      127.36      9.34 o 
  -6   5   3      521.97      584.62     21.31 o 
  -5   5   3        4.47        2.37      0.85 o 
  -4   5   3      469.40      477.56     19.18 o 
  -3   5   3      210.46      166.80      8.63 o 
  -2   5   3       66.93       68.82      5.51 o 
  -1   5   3       81.12       89.78      5.49 o 
   0   5   3        1.77        2.47      0.92 o 
   1   5   3        0.25       -0.24      0.40 o 
   2   5   3       36.33       37.51      5.04 o 
   3   5   3      152.93      154.19     11.02 o 
   4   5   3      117.05      106.93      9.25 o 
   5   5   3        5.42        6.50      2.25 o 
   6   5   3       43.79       53.22      5.33 o 
 -12   6   3       16.76       13.56      2.13 o 
 -11   6   3        4.49        5.67      1.73 o 
 -10   6   3      326.21      338.30     10.92 o 
  -9   6   3        0.00        1.49      0.91 o 
  -8   6   3       50.40       48.41      4.01 o 
  -7   6   3       31.07       30.56      4.50 o 
  -6   6   3        5.43        2.95      1.41 o 
  -5   6   3        5.58        3.16      1.07 o 
  -4   6   3      697.07      650.15     20.24 o 
  -3   6   3        0.13        1.21      0.65 o 
  -2   6   3       26.87       27.88      3.80 o 
  -1   6   3       17.30       21.09      3.41 o 
   0   6   3      502.77      467.24     16.88 o 
   1   6   3      185.07      163.69     10.63 o 
   2   6   3        1.01        0.34      0.74 o 
   3   6   3      565.40      465.02     20.07 o 
   4   6   3       50.05       57.66      6.50 o 
   5   6   3       10.46        8.70      2.22 o 
   6   6   3       54.20       80.78      5.19 o 
 -11   7   3       32.74       37.87      4.42 o 
 -10   7   3        2.35        1.84      1.41 o 
  -9   7   3        0.53        3.02      1.82 o 
  -8   7   3      637.42      626.67     16.45 o 
  -7   7   3      212.23      209.73      6.89 o 
  -6   7   3       41.81       30.76      4.41 o 
  -5   7   3      516.36      561.07     20.09 o 
  -4   7   3       80.16       95.97      7.83 o 
  -3   7   3       32.18       37.31      4.93 o 
  -2   7   3       62.69       50.05      5.59 o 
  -1   7   3       36.71       63.29      6.40 o 
   0   7   3       23.30       30.22      3.26 o 
   1   7   3      106.91       91.54      5.76 o 
   2   7   3      134.96      126.93      7.54 o 
   3   7   3       49.67       45.15      5.55 o 
   4   7   3        3.69        4.10      1.69 o 
   5   7   3        0.04       -0.28      0.57 o 
 -11   8   3        6.26        8.85      1.93 o 
 -10   8   3       13.00        9.98      2.48 o 
  -9   8   3        0.24        1.07      0.54 o 
  -8   8   3       77.30       70.28      4.91 o 
  -7   8   3      223.88      214.92      7.15 o 
  -6   8   3      170.32      173.32     11.21 o 
  -5   8   3      470.56      436.99     18.41 o 
  -4   8   3      239.83      216.64     12.70 o 
  -3   8   3      218.84      206.89     12.55 o 
  -2   8   3       19.49       12.56      3.12 o 
   1   8   3        9.48       10.84      2.88 o 
   2   8   3        0.29       -0.48      1.04 o 
   3   8   3       27.69       34.43      3.08 o 
   4   8   3        6.57        6.96      1.40 o 
 -10   9   3      352.59      401.02     14.66 o 
  -9   9   3        0.40       -0.50      0.81 o 
  -8   9   3      188.71      188.01      6.36 o 
  -7   9   3        4.73        3.44      1.05 o 
  -6   9   3      168.29      179.08     11.48 o 
  -5   9   3        9.16        5.98      2.24 o 
  -4   9   3       18.96       25.61      4.50 o 
  -3   9   3       79.42       54.07      6.51 o 
  -2   9   3       80.54       79.90      7.90 o 
  -1   9   3       12.21       12.38      3.10 o 
   0   9   3        0.98        0.30      0.95 o 
   1   9   3       33.32       41.84      4.92 o 
   2   9   3       48.82       44.20      2.91 o 
 -10  10   3       69.55       65.19      4.67 o 
  -9  10   3        4.95        4.39      1.08 o 
  -8  10   3       40.93       39.67      3.29 o 
  -7  10   3        5.15        5.97      1.02 o 
  -6  10   3        4.84        6.27      2.06 o 
  -5  10   3      379.83      369.59     16.58 o 
  -4  10   3      162.12      173.27     11.23 o 
  -3  10   3       10.83        1.99      1.25 o 
  -2  10   3       10.45        6.79      2.31 o 
  -1  10   3       29.65       26.64      4.04 o 
   0  10   3        9.04       12.34      2.48 o 
   1  10   3        0.12        1.77      1.01 o 
  -9  11   3       12.15        7.97      1.60 o 
  -8  11   3        0.21        1.51      1.17 o 
  -7  11   3        3.81        4.56      1.04 o 
  -6  11   3        3.09        3.20      0.93 o 
  -5  11   3        0.26        0.38      0.97 o 
  -4  11   3        1.99        0.03      0.75 o 
  -3  11   3      127.22      143.28      8.96 o 
  -2  11   3       33.09       31.88      3.92 o 
  -1  11   3        0.22       -0.06      0.62 o 
  -7  12   3        6.53        8.41      1.77 o 
  -6  12   3        4.08        3.63      0.84 o 
  -5  12   3       23.98       28.36      2.27 o 
  -4  12   3        5.00        4.68      1.30 o 
  -3  12   3        8.61       13.71      2.06 o 
   3 -13   4        0.02        1.48      0.83 o 
   4 -13   4        5.80        8.28      1.72 o 
   5 -13   4       34.46       33.84      3.33 o 
   0 -12   4        0.20        0.47      0.70 o 
   1 -12   4        6.06        8.57      2.14 o 
   2 -12   4        1.27       -0.52      0.87 o 
   3 -12   4        9.55       15.98      3.03 o 
   4 -12   4       10.87       10.82      2.64 o 
   5 -12   4       11.34       14.65      2.89 o 
   6 -12   4       31.62       37.06      5.17 o 
   7 -12   4       18.34       19.25      1.96 o 
  -2 -11   4       16.15       24.51      2.19 o 
  -1 -11   4        9.38        8.82      1.63 o 
   0 -11   4        3.04        5.51      1.25 o 
   1 -11   4        6.66        7.02      1.46 o 
   2 -11   4       15.63       12.30      2.04 o 
   3 -11   4      194.38      190.48      8.22 o 
   4 -11   4        0.10        1.51      1.52 o 
   5 -11   4       25.89       26.76      2.87 o 
   6 -11   4       29.16       26.99      2.82 o 
   7 -11   4       26.04       22.81      2.51 o 
   8 -11   4        3.83        1.74      1.10 o 
   9 -11   4        4.22        2.84      1.05 o 
  -4 -10   4       46.81       46.37      2.61 o 
  -3 -10   4        0.83        1.27      0.75 o 
  -2 -10   4       32.77       37.71      3.42 o 
  -1 -10   4       70.98       73.06      4.97 o 
   0 -10   4       93.22       97.85      4.67 o 
   1 -10   4        7.03        8.29      1.34 o 
   2 -10   4       51.01       55.86      4.55 o 
   3 -10   4       61.60       62.34      4.84 o 
   4 -10   4      198.96      199.69      6.94 o 
   5 -10   4       17.27       20.89      2.22 o 
   6 -10   4       64.10       63.29      4.72 o 
   7 -10   4      240.86      242.16      9.15 o 
   8 -10   4        6.14       10.56      2.69 o 
   9 -10   4        1.91        3.16      0.87 o 
  -5  -9   4        4.37        3.03      0.72 o 
  -4  -9   4       42.59       42.84      3.41 o 
  -3  -9   4       43.79       43.56      5.33 o 
  -2  -9   4        3.88        5.09      1.47 o 
  -1  -9   4       41.85       51.74      4.40 o 
   0  -9   4       49.90       52.70      3.54 o 
   1  -9   4       19.96       21.62      2.76 o 
   2  -9   4       98.20      105.58      6.23 o 
   3  -9   4       26.34       22.23      2.84 o 
   4  -9   4       56.43       52.31      2.98 o 
   5  -9   4        0.01        0.26      0.47 o 
   6  -9   4      147.86      129.60      6.96 o 
   7  -9   4      377.29      351.22      9.32 o 
   8  -9   4       15.77       17.71      3.20 o 
   9  -9   4       17.74       18.69      2.20 o 
  10  -9   4        2.34        1.88      0.80 o 
  -5  -8   4       20.25       18.73      3.08 o 
  -4  -8   4       30.11       31.70      4.52 o 
  -3  -8   4      264.90      283.77     14.62 o 
  -2  -8   4       26.47       27.45      4.44 o 
  -1  -8   4       62.39       48.52      5.81 o 
   0  -8   4      581.94      596.34     15.17 o 
   1  -8   4       79.87       78.70      5.17 o 
   2  -8   4       18.42       17.72      2.46 o 
   3  -8   4      308.50      305.37     10.62 o 
   4  -8   4        1.03        1.34      1.02 o 
   5  -8   4        8.76        8.16      1.38 o 
   6  -8   4      404.02      381.59      9.97 o 
   7  -8   4       37.88       34.64      2.98 o 
   8  -8   4       19.92       17.68      2.49 o 
   9  -8   4       30.01       31.24      3.06 o 
  10  -8   4        4.30        4.72      1.55 o 
  -6  -7   4        1.36        2.28      0.75 o 
  -5  -7   4        0.32        1.69      1.34 o 
  -4  -7   4      220.42      206.41     12.31 o 
  -3  -7   4      102.35      108.70      8.86 o 
  -2  -7   4      913.93      894.49     43.52 o 
  -1  -7   4      210.96      198.91     11.41 o 
   0  -7   4      293.91      344.21     19.99 o 
   1  -7   4       16.36       15.85      1.76 o 
   2  -7   4      138.85      151.16      6.87 o 
   3  -7   4        6.69       12.09      4.87 o 
   4  -7   4      366.31      367.68     15.94 o 
   5  -7   4        0.97        3.47      2.62 o 
   6  -7   4      135.98      135.35      4.97 o 
   7  -7   4      155.11      147.83      6.20 o 
   8  -7   4       74.86       71.21      5.18 o 
   9  -7   4       30.86       39.87      4.97 o 
  10  -7   4        7.74        8.54      2.01 o 
  -7  -6   4       10.44        8.88      2.26 o 
  -6  -6   4       35.06       41.45      3.62 o 
  -5  -6   4        0.32        0.68      1.12 o 
  -4  -6   4       90.65       88.04      7.86 o 
  -3  -6   4        8.41        5.89      2.13 o 
  -2  -6   4     1013.18     1141.09     30.12 o 
  -1  -6   4       65.22       54.13      5.42 o 
   0  -6   4       27.51       32.81      2.81 o 
   1  -6   4      144.59      172.02      6.42 o 
   2  -6   4     1135.70     1153.12     21.97 o 
   3  -6   4      195.93      205.25      7.68 o 
   4  -6   4        9.97        5.58      1.27 o 
   5  -6   4      115.12      112.83     10.72 o 
   6  -6   4       17.33       16.39      1.70 o 
   7  -6   4        6.32        4.24      1.10 o 
   8  -6   4       10.34       11.36      2.12 o 
   9  -6   4      105.50       91.24      7.74 o 
  10  -6   4       31.71       25.55      3.40 o 
  -8  -5   4       17.53       22.75      3.44 o 
  -7  -5   4       37.61       35.31      4.96 o 
  -6  -5   4        1.20        2.23      1.17 o 
  -5  -5   4       78.70       80.91      4.30 o 
  -4  -5   4      449.30      444.40     18.15 o 
  -3  -5   4        2.52        4.27      1.68 o 
  -2  -5   4      467.66      504.68     17.32 o 
  -1  -5   4      135.63      139.24      5.36 o 
   0  -5   4        0.22        8.72      1.61 o 
   1  -5   4      230.83      203.60      6.41 o 
   2  -5   4      892.73      932.64     11.29 o 
   3  -5   4       18.82       16.80      1.98 o 
   4  -5   4       31.12       29.61      2.86 o 
   5  -5   4        4.04       11.47      2.65 o 
   6  -5   4       75.17       57.87      6.54 o 
   7  -5   4       76.10       80.00      4.52 o 
   8  -5   4       12.22        8.25      2.39 o 
   9  -5   4        4.46        1.41      0.81 o 
  10  -5   4        0.12        3.53      0.91 o 
  -9  -4   4       47.16       52.83      4.85 o 
  -8  -4   4       10.15        5.39      2.16 o 
  -7  -4   4       28.50       27.23      4.53 o 
  -6  -4   4      534.08      567.08     15.01 o 
  -5  -4   4        1.67        0.12      0.42 o 
  -4  -4   4        1.11        2.52      0.81 o 
  -3  -4   4      259.60      298.27     12.65 o 
  -2  -4   4        2.86        1.24      0.69 o 
  -1  -4   4      441.86      485.89     27.39 o 
   0  -4   4      957.51      933.67     14.23 o 
   1  -4   4       98.67       82.55      3.69 o 
   2  -4   4     1037.37     1155.31     16.36 o 
   3  -4   4     3075.51     3162.42     44.88 o 
   4  -4   4      272.90      277.89     12.50 o 
   5  -4   4     1094.41     1082.53     29.30 o 
   6  -4   4     1150.73     1068.23     20.93 o 
   7  -4   4        0.02       -0.15      1.11 o 
   8  -4   4        0.60        0.76      0.74 o 
   9  -4   4      175.43      185.03      7.52 o 
  10  -4   4        0.11        0.98      0.36 o 
 -10  -3   4        6.53        6.92      1.57 o 
  -9  -3   4        3.92        5.36      1.88 o 
  -8  -3   4       15.96       10.53      2.72 o 
  -7  -3   4       28.91       27.03      4.31 o 
  -6  -3   4      297.14      263.58      9.40 o 
  -5  -3   4       67.07       75.96      4.65 o 
  -4  -3   4      140.12      133.73      5.72 o 
  -3  -3   4      603.58      558.98     11.56 o 
  -2  -3   4     1155.26     1091.03     23.92 o 
  -1  -3   4      136.37      139.66      4.50 o 
   0  -3   4      396.30      383.36      7.27 o 
   1  -3   4      530.12      481.51      6.31 o 
   2  -3   4     3309.57     3314.17     51.61 o 
   3  -3   4     1598.32     1680.34     23.49 o 
   4  -3   4       56.61       75.49      6.23 o 
   5  -3   4       81.90       64.63      6.34 o 
   6  -3   4        5.95        3.63      1.24 o 
   7  -3   4        0.01        0.40      0.70 o 
   8  -3   4       31.21       30.37      2.62 o 
   9  -3   4        7.33        6.35      1.36 o 
  10  -3   4        6.38        6.29      1.56 o 
 -10  -2   4        1.53        0.40      0.43 o 
  -9  -2   4        7.55        6.88      1.77 o 
  -8  -2   4        4.26        4.75      1.77 o 
  -7  -2   4      198.91      206.51      8.19 o 
  -6  -2   4      311.59      279.65     13.81 o 
  -5  -2   4       88.57      101.93      5.07 o 
  -4  -2   4      191.18      218.09      6.88 o 
  -3  -2   4      552.08      468.96     33.13 o 
  -2  -2   4        3.73        1.12      0.79 o 
  -1  -2   4      229.05      215.95      6.23 o 
   0  -2   4       68.31       77.25      9.18 o 
   1  -2   4     2231.65     2282.99     19.65 o 
   2  -2   4     1364.92     1406.76     15.61 o 
   3  -2   4     2080.70     2393.40    101.40 o 
   4  -2   4        0.39        0.19      0.41 o 
   5  -2   4       31.72       28.42      4.16 o 
   6  -2   4      175.93      186.72      8.00 o 
   7  -2   4      450.95      427.23     12.69 o 
   8  -2   4        2.85        1.97      0.75 o 
   9  -2   4        5.79        5.26      1.84 o 
  10  -2   4       15.58       17.57      2.35 o 
 -10  -1   4        3.54        3.08      1.12 o 
  -9  -1   4       96.90      104.92      7.58 o 
  -8  -1   4        6.04        5.20      2.04 o 
  -7  -1   4       38.47       43.25      5.43 o 
  -6  -1   4      155.65      169.95     10.21 o 
  -5  -1   4       67.28       57.27      3.57 o 
  -4  -1   4        7.71        5.44      1.94 o 
  -3  -1   4     2983.28     3108.37    356.10 o 
  -2  -1   4      285.67      250.79      8.15 o 
  -1  -1   4      681.98      729.01     13.74 o 
   0  -1   4      272.20      289.64      8.53 o 
   1  -1   4      110.36      113.87      3.62 o 
   2  -1   4     1013.28     1139.33     71.90 o 
   3  -1   4      576.33      611.34     18.12 o 
   4  -1   4       12.50       13.81      2.71 o 
   5  -1   4       16.78       14.37      2.07 o 
   6  -1   4       22.95       14.01      2.11 o 
   7  -1   4      133.70      111.97      9.09 o 
   8  -1   4       43.30       34.94      4.94 o 
   9  -1   4        2.48        5.14      1.62 o 
 -11   0   4        2.14        1.50      0.81 o 
 -10   0   4       64.16       74.58      4.82 o 
  -9   0   4        1.49        0.69      1.49 o 
  -8   0   4       19.98       14.01      3.28 o 
  -7   0   4      506.76      596.55     15.28 o 
  -6   0   4        4.99        4.50      1.58 o 
  -5   0   4       93.92       90.77      6.41 o 
  -4   0   4      531.63      626.33     14.16 o 
  -3   0   4     2244.95     2231.26     77.44 o 
  -2   0   4     1901.29     1878.55     41.15 o 
  -1   0   4     1349.66     1528.42     88.21 o 
   0   0   4      405.03      398.62     10.25 o 
   1   0   4      332.90      361.18      9.57 o 
   2   0   4        3.67       20.36      9.96 o 
   3   0   4      155.86      174.59      6.38 o 
   4   0   4      242.54      245.09     20.20 o 
   5   0   4       16.13       20.13      2.48 o 
   6   0   4        1.35        2.97      1.73 o 
   7   0   4       18.87       16.57      3.52 o 
   8   0   4        2.85        1.65      1.20 o 
   9   0   4       22.84       25.20      3.12 o 
 -11   1   4       72.56       78.74      6.22 o 
 -10   1   4        0.41        0.47      0.67 o 
  -9   1   4       38.50       34.27      5.06 o 
  -8   1   4      147.81      141.71     10.07 o 
  -7   1   4        3.30        3.41      1.43 o 
  -6   1   4       30.83       38.39      3.17 o 
  -5   1   4        4.47        3.11      0.84 o 
  -4   1   4      674.40      708.73     11.28 o 
  -3   1   4     4344.77     4397.35     66.14 o 
  -2   1   4     3504.03     3812.33     39.95 o 
  -1   1   4     1252.75     1314.58     17.06 o 
   0   1   4       53.20       33.94      2.34 o 
   1   1   4        0.58        1.02      0.76 o 
   2   1   4       52.71       47.03      3.78 o 
   3   1   4      428.59      506.98     11.63 o 
   4   1   4      306.75      311.27     11.94 o 
   5   1   4       11.34       12.94      2.10 o 
   6   1   4      169.94      177.11     13.17 o 
   7   1   4       44.48       46.95      5.54 o 
   8   1   4       24.61       26.17      3.59 o 
 -11   2   4       15.98       15.60      2.96 o 
 -10   2   4      145.30      167.35     11.07 o 
  -9   2   4        5.40        1.85      1.08 o 
  -8   2   4      159.29      159.51      5.96 o 
  -7   2   4      209.48      184.92     16.89 o 
  -6   2   4       96.19       81.92      4.99 o 
  -5   2   4       47.85       41.90      2.82 o 
  -4   2   4      701.91      634.62     10.99 o 
  -3   2   4        4.31        6.99      0.79 o 
  -2   2   4       12.50       16.46      1.84 o 
  -1   2   4       96.87      118.33      6.26 o 
   0   2   4       32.17       36.60      3.62 o 
   1   2   4       22.74       47.49      4.60 o 
   2   2   4      511.33      442.70     15.74 o 
   3   2   4      204.87      170.99      6.86 o 
   4   2   4        9.59        9.27      3.29 o 
   5   2   4       98.28       75.92      9.30 o 
   6   2   4       70.93       70.57      4.98 o 
   7   2   4      119.19      113.35      5.65 o 
   8   2   4       31.27       26.62      2.83 o 
 -12   3   4      160.99      189.66      8.34 o 
 -11   3   4        0.08       -0.33      1.13 o 
 -10   3   4      187.47      165.13     11.02 o 
  -9   3   4      448.23      431.90     29.60 o 
  -8   3   4     1157.72     1126.74     48.84 o 
  -7   3   4      622.99      604.13     13.88 o 
  -6   3   4       14.91       13.65      1.79 o 
  -5   3   4       21.18       11.02      2.25 o 
  -4   3   4      430.34      387.82      9.14 o 
  -3   3   4      263.69      267.87      6.28 o 
  -2   3   4     2094.30     2126.15     75.89 o 
  -1   3   4     2271.68     2333.39     75.45 o 
   0   3   4       47.70       68.01      5.26 o 
   1   3   4      495.14      387.05     14.12 o 
   2   3   4      221.79      182.15     10.26 o 
   3   3   4       43.61       40.24      5.18 o 
   4   3   4      139.29      152.73     10.79 o 
   5   3   4      212.45      198.89     12.60 o 
   6   3   4       17.07       15.77      3.38 o 
   7   3   4       31.01       32.12      3.86 o 
 -12   4   4        1.71        2.13      0.87 o 
 -11   4   4       19.81       16.94      3.21 o 
 -10   4   4        0.11       -0.32      0.68 o 
  -9   4   4        6.87        6.97      2.52 o 
  -8   4   4      674.52      626.48     21.97 o 
  -7   4   4      632.49      528.84     19.95 o 
  -6   4   4       17.83       27.37      3.98 o 
  -5   4   4        1.93        2.42      0.81 o 
  -4   4   4     1460.63     1560.69     23.18 o 
  -3   4   4       81.39       67.49      3.80 o 
  -2   4   4        8.22       16.49      1.92 o 
  -1   4   4       79.76       92.52      4.34 o 
   0   4   4     1176.68     1176.76     19.71 o 
   1   4   4        0.02        0.41      0.46 o 
   2   4   4      120.93      121.44      9.01 o 
   3   4   4      192.59      191.93     12.14 o 
   4   4   4       23.26       19.65      4.00 o 
   5   4   4       10.46        6.91      2.23 o 
   6   4   4       12.82       12.08      2.78 o 
   7   4   4        1.55        1.22      0.75 o 
 -12   5   4        4.13        3.46      1.08 o 
 -11   5   4       49.77       55.70      5.55 o 
 -10   5   4        8.10       12.51      3.06 o 
  -9   5   4      143.61      130.51      9.91 o 
  -8   5   4       23.38       16.45      3.42 o 
  -7   5   4        4.62        7.54      2.75 o 
  -6   5   4       53.15       73.67      7.20 o 
  -5   5   4        3.93        6.31      1.27 o 
  -4   5   4      120.31      133.36      5.92 o 
  -3   5   4       93.72       71.71      5.87 o 
  -2   5   4       13.64       12.13      2.54 o 
  -1   5   4      508.10      549.62     39.24 o 
   0   5   4      112.08       84.41      4.85 o 
   1   5   4       11.37        9.15      1.74 o 
   2   5   4       22.54       17.45      3.56 o 
   3   5   4       13.09       13.18      3.29 o 
   4   5   4       25.01       24.57      4.45 o 
   5   5   4        8.43       11.63      2.75 o 
   6   5   4       43.65       55.93      4.78 o 
 -12   6   4       26.87       32.31      3.32 o 
 -11   6   4        0.48        0.29      0.69 o 
 -10   6   4       20.64       18.35      3.72 o 
  -9   6   4        7.15        8.27      2.39 o 
  -8   6   4       50.94       45.06      5.61 o 
  -7   6   4       13.45       13.70      1.74 o 
  -6   6   4       22.00       14.15      3.20 o 
  -5   6   4        4.28        6.92      1.90 o 
  -4   6   4      134.14      132.62      8.62 o 
  -3   6   4      276.89      248.74     12.13 o 
  -2   6   4       16.75       12.18      2.64 o 
  -1   6   4      183.22      186.37     10.89 o 
   0   6   4      173.75      162.17      7.17 o 
   1   6   4      106.77       97.00      8.65 o 
   2   6   4       66.37       56.18      6.66 o 
   3   6   4       33.59       31.85      4.80 o 
   4   6   4        5.35        2.79      1.29 o 
   5   6   4       10.26        9.39      2.11 o 
 -11   7   4       40.72       42.64      3.12 o 
 -10   7   4      168.56      169.81     10.62 o 
  -9   7   4       23.85       24.80      4.21 o 
  -8   7   4      428.28      357.32     16.58 o 
  -7   7   4       11.43       11.02      1.56 o 
  -6   7   4       13.11       10.83      1.87 o 
  -5   7   4        1.64        3.04      1.47 o 
  -4   7   4       19.10       17.04      3.42 o 
  -3   7   4      605.22      539.42     20.01 o 
  -2   7   4      808.49      738.29     23.75 o 
  -1   7   4      269.97      229.70     12.70 o 
   0   7   4       94.29       99.32      8.63 o 
   1   7   4       24.93       32.06      4.83 o 
   2   7   4       10.93       11.21      2.85 o 
   3   7   4        1.46        1.91      1.35 o 
   4   7   4        2.78        2.35      1.16 o 
 -11   8   4       58.92       70.59      5.60 o 
 -10   8   4       68.54       75.23      6.61 o 
  -9   8   4       13.56       15.99      3.27 o 
  -8   8   4       11.39       10.03      1.49 o 
  -7   8   4       65.34       65.52      3.91 o 
  -6   8   4        2.30        1.12      1.21 o 
  -5   8   4       30.76       28.90      4.63 o 
  -4   8   4     1696.90     1801.17     43.38 o 
  -3   8   4       16.81       14.42      3.22 o 
  -2   8   4        1.68        2.34      1.23 o 
  -1   8   4      101.81       96.83      8.67 o 
   0   8   4        6.03        5.14      1.43 o 
   1   8   4        0.29        0.14      0.48 o 
   2   8   4        0.44       -0.22      0.61 o 
   3   8   4        7.74        6.76      1.57 o 
 -11   9   4       10.72       11.77      1.97 o 
 -10   9   4       36.03       39.48      4.39 o 
  -9   9   4        4.93        1.74      0.99 o 
  -8   9   4        5.79        7.09      1.26 o 
  -7   9   4        6.12        5.38      1.11 o 
  -6   9   4      103.14       97.13      8.39 o 
  -5   9   4        0.38        0.43      1.12 o 
  -4   9   4      119.92      125.23      9.86 o 
  -3   9   4      148.21      149.28     10.78 o 
  -2   9   4        3.45        3.20      1.68 o 
  -1   9   4        0.20       -0.46      0.78 o 
   0   9   4        2.91        0.26      0.92 o 
   1   9   4       20.12       21.99      2.16 o 
 -10  10   4        3.51        2.50      1.01 o 
  -9  10   4        1.12        1.45      0.77 o 
  -8  10   4        6.09        5.02      1.19 o 
  -7  10   4       18.15       16.80      1.79 o 
  -6  10   4       46.95       47.46      5.53 o 
  -5  10   4       71.66       77.73      7.29 o 
  -4  10   4      101.42       87.74      7.75 o 
  -3  10   4       27.39       35.01      4.77 o 
  -2  10   4       17.10       22.63      3.68 o 
  -1  10   4       18.77       17.45      2.99 o 
   0  10   4       32.71       37.27      3.77 o 
  -8  11   4        2.21        3.21      0.73 o 
  -7  11   4        9.21        9.80      1.20 o 
  -6  11   4        6.87        7.81      1.21 o 
  -5  11   4        2.67        3.18      1.57 o 
  -4  11   4       14.87       20.53      3.27 o 
  -3  11   4       91.91       97.64      6.81 o 
  -2  11   4       56.90       54.47      4.59 o 
  -6  12   4        0.81        0.24      0.36 o 
  -5  12   4       64.36       57.35      3.31 o 
  -4  12   4       68.02       86.56      4.87 o 
   3 -13   5       43.28       40.73      3.57 o 
   4 -13   5       10.12       13.21      2.12 o 
   5 -13   5        0.13       -0.19      0.63 o 
   0 -12   5        3.12        1.65      0.94 o 
   1 -12   5        0.93        2.94      1.32 o 
   2 -12   5        8.55       14.62      2.76 o 
   3 -12   5        1.64        6.61      1.95 o 
   4 -12   5        2.33        0.43      0.84 o 
   5 -12   5        1.82        0.48      1.03 o 
   6 -12   5        3.14        2.22      1.14 o 
  -2 -11   5       11.35       15.98      1.74 o 
  -1 -11   5        8.74        9.27      1.53 o 
   0 -11   5       10.12       10.40      1.84 o 
   1 -11   5       29.70       39.95      3.52 o 
   2 -11   5        1.88        2.56      0.97 o 
   3 -11   5       41.06       46.13      3.90 o 
   4 -11   5       11.93       10.22      2.50 o 
   5 -11   5      135.08      135.48      9.56 o 
   6 -11   5      119.64      113.86      5.64 o 
   7 -11   5        2.18        3.13      2.82 o 
   8 -11   5       30.80       42.70      3.99 o 
  -4 -10   5       18.31       16.43      2.30 o 
  -3 -10   5        0.22       -0.29      0.50 o 
  -2 -10   5       76.10       88.09      5.16 o 
  -1 -10   5       38.27       31.73      3.21 o 
   0 -10   5        7.23        9.03      1.40 o 
   1 -10   5        8.36        9.16      1.81 o 
   2 -10   5       68.85       74.35      7.07 o 
   3 -10   5        0.00        0.96      0.72 o 
   4 -10   5       56.96       51.74      4.34 o 
   5 -10   5        4.55        2.58      0.83 o 
   6 -10   5        0.81        1.15      1.57 o 
   7 -10   5       21.05       34.40      3.83 o 
   8 -10   5        3.82        3.46      0.87 o 
  -5  -9   5        4.85        3.35      1.65 o 
  -4  -9   5       31.30       31.87      2.96 o 
  -3  -9   5       37.68       39.56      3.64 o 
  -2  -9   5      343.12      362.01     11.81 o 
  -1  -9   5        7.59        8.44      1.75 o 
   0  -9   5      234.82      212.67      7.17 o 
   1  -9   5      155.93      154.36      7.54 o 
   2  -9   5      210.00      200.46      7.09 o 
   3  -9   5      120.16      109.55      5.17 o 
   4  -9   5      238.84      263.55      8.10 o 
   5  -9   5        3.38        3.64      0.89 o 
   6  -9   5        2.33        3.07      0.97 o 
   7  -9   5      100.52       97.98      4.74 o 
   8  -9   5       60.38       60.13      4.21 o 
   9  -9   5       84.48       72.48      5.54 o 
  -6  -8   5        5.33        2.98      1.54 o 
  -5  -8   5        8.85        9.02      2.42 o 
  -4  -8   5       11.93       13.33      3.02 o 
  -3  -8   5       89.58      108.56      8.86 o 
  -2  -8   5       35.01       34.37      4.97 o 
  -1  -8   5       43.27       52.22      3.44 o 
   0  -8   5      147.16      139.94      4.82 o 
   1  -8   5      551.23      535.78     10.08 o 
   2  -8   5      348.10      358.21     11.64 o 
   3  -8   5      784.87      754.89     10.98 o 
   4  -8   5      718.00      705.84     13.47 o 
   5  -8   5       15.62       19.48      2.11 o 
   6  -8   5        0.01       -0.72      0.72 o 
   7  -8   5       83.82       80.43      5.40 o 
   8  -8   5        0.20        0.08      0.75 o 
   9  -8   5       40.41       38.13      4.37 o 
  10  -8   5        1.39        0.78      0.66 o 
  -6  -7   5        7.63        7.55      1.94 o 
  -5  -7   5       12.08       14.84      3.16 o 
  -4  -7   5      114.47      123.17      9.53 o 
  -3  -7   5       93.21       79.46      7.59 o 
  -2  -7   5       80.13       75.79      7.10 o 
  -1  -7   5       11.67       14.61      3.08 o 
   0  -7   5      216.66      228.42      9.37 o 
   1  -7   5      237.63      253.50      7.31 o 
   2  -7   5      131.26      122.70      6.32 o 
   3  -7   5       19.76       13.24      2.09 o 
   4  -7   5      204.22      178.85     11.41 o 
   5  -7   5      372.54      353.49      8.08 o 
   6  -7   5       97.81       92.59      4.18 o 
   7  -7   5       17.99       18.19      2.59 o 
   8  -7   5       10.20        7.91      1.77 o 
   9  -7   5       17.74       15.38      2.95 o 
  10  -7   5        1.37        1.96      0.87 o 
  -7  -6   5        1.29        0.52      0.80 o 
  -6  -6   5       33.35       29.20      3.20 o 
  -5  -6   5       60.42       73.76      8.99 o 
  -4  -6   5       70.86       88.35      7.80 o 
  -3  -6   5       16.29       13.36      3.09 o 
  -2  -6   5       34.29       31.53      4.46 o 
  -1  -6   5      190.52      193.70     10.96 o 
   0  -6   5       40.43       55.99      3.79 o 
   1  -6   5        4.32        3.54      0.79 o 
   2  -6   5      451.02      479.78     12.24 o 
   3  -6   5      107.56      105.84     10.92 o 
   4  -6   5      249.80      253.89     24.73 o 
   5  -6   5      160.93      170.70     11.17 o 
   6  -6   5       19.52       21.93      2.07 o 
   7  -6   5       16.61       14.46      2.42 o 
   8  -6   5        0.66       -0.63      1.07 o 
   9  -6   5       43.15       50.27      5.29 o 
  10  -6   5        2.23        3.70      1.12 o 
  -8  -5   5        2.78        3.66      1.64 o 
  -7  -5   5       14.61       13.15      3.09 o 
  -6  -5   5       66.21       62.05      4.63 o 
  -5  -5   5        8.64        4.30      1.19 o 
  -4  -5   5       45.58       26.82      4.25 o 
  -3  -5   5        6.98        6.58      2.21 o 
  -2  -5   5       38.22       41.63      4.78 o 
  -1  -5   5       98.97      109.47      5.06 o 
   0  -5   5      101.05       75.34      6.25 o 
   1  -5   5       12.48       12.25      1.40 o 
   2  -5   5        9.23       20.51      1.78 o 
   3  -5   5       16.65       17.70      2.16 o 
   4  -5   5     1078.14     1094.10     29.44 o 
   5  -5   5        0.11        0.19      0.69 o 
   6  -5   5      132.48      119.76      5.48 o 
   7  -5   5       63.39       56.88      6.60 o 
   8  -5   5       65.34       64.55      4.60 o 
   9  -5   5       92.20      103.82      5.18 o 
  10  -5   5        1.80        1.42      0.65 o 
  -9  -4   5      164.62      183.88      9.31 o 
  -8  -4   5       45.00       35.86      4.90 o 
  -7  -4   5       71.58       67.05      4.91 o 
  -6  -4   5      537.78      506.37     19.84 o 
  -5  -4   5       57.87       55.35      6.02 o 
  -4  -4   5       82.57       79.48      6.90 o 
  -3  -4   5      271.35      279.77     12.60 o 
  -2  -4   5      165.48      166.58      9.02 o 
  -1  -4   5      362.72      365.70      7.15 o 
   0  -4   5      283.68      296.24      8.30 o 
   1  -4   5        0.01        0.61      0.29 o 
   2  -4   5      117.83      135.08      3.87 o 
   3  -4   5     1574.13     1630.96     24.34 o 
   4  -4   5      529.42      475.90     17.96 o 
   5  -4   5      146.47      161.05     10.64 o 
   6  -4   5     1026.42      999.26     21.63 o 
   7  -4   5       42.82       42.22      3.87 o 
   8  -4   5      115.22      121.82      6.36 o 
   9  -4   5        1.85        0.59      0.54 o 
 -10  -3   5       15.62       21.74      2.65 o 
  -9  -3   5       23.43       23.87      3.77 o 
  -8  -3   5        0.16       -0.68      0.68 o 
  -7  -3   5      113.23       92.95      8.09 o 
  -6  -3   5      197.87      192.30     11.45 o 
  -5  -3   5       28.83       34.94      4.46 o 
  -4  -3   5      177.96      198.53     10.25 o 
  -3  -3   5      312.08      335.09     12.92 o 
  -2  -3   5        0.00        0.65      0.70 o 
  -1  -3   5      659.97      582.18     11.17 o 
   0  -3   5      368.36      416.20      9.13 o 
   1  -3   5      403.80      427.55      6.58 o 
   2  -3   5      179.84      252.44      7.58 o 
   3  -3   5      364.36      413.11     15.22 o 
   4  -3   5      552.42      575.23     19.77 o 
   5  -3   5       81.48       77.47      7.32 o 
   6  -3   5        7.32        6.80      1.73 o 
   7  -3   5       14.92       12.07      1.94 o 
   8  -3   5        4.57        1.06      0.72 o 
   9  -3   5       49.31       61.72      5.60 o 
 -10  -2   5       73.88       63.77      5.52 o 
  -9  -2   5       19.65       14.70      3.27 o 
  -8  -2   5       10.50        8.59      2.40 o 
  -7  -2   5       35.18       38.66      5.11 o 
  -6  -2   5       18.14       12.79      2.99 o 
  -5  -2   5        1.08        1.41      0.63 o 
  -4  -2   5     1223.05     1318.94     29.29 o 
  -3  -2   5      196.99      220.48      9.35 o 
  -2  -2   5      218.60      205.21     16.01 o 
  -1  -2   5     1566.91     1731.87     26.70 o 
   0  -2   5       17.60       19.47      1.33 o 
   1  -2   5       14.31       27.59      1.86 o 
   2  -2   5     1707.99     2143.13    184.75 o 
   3  -2   5        8.03       13.34      5.15 o 
   4  -2   5        0.73        1.06      0.55 o 
   5  -2   5      344.82      350.61     15.86 o 
   6  -2   5        1.41        4.90      1.15 o 
   7  -2   5      143.24      142.95     10.40 o 
   8  -2   5       35.25       35.75      4.95 o 
   9  -2   5        5.57        6.81      1.85 o 
 -10  -1   5        3.11        4.36      1.13 o 
  -9  -1   5       45.56       38.59      5.07 o 
  -8  -1   5       87.96       94.90      5.65 o 
  -7  -1   5       21.48       18.60      3.94 o 
  -6  -1   5      603.68      734.30     22.87 o 
  -5  -1   5       71.30       49.73      3.31 o 
  -4  -1   5       43.47       66.16      4.84 o 
  -3  -1   5      170.75      124.69      4.53 o 
  -2  -1   5       37.03       21.31      1.80 o 
  -1  -1   5      286.17      403.85      7.28 o 
   0  -1   5      427.78      521.11     31.98 o 
   1  -1   5      936.42      971.16     13.22 o 
   2  -1   5        1.40        4.34      1.00 o 
   3  -1   5      216.62      258.50      8.47 o 
   4  -1   5      147.71      128.38      6.79 o 
   5  -1   5        0.03        2.51      1.00 o 
   6  -1   5       14.37       16.05      3.31 o 
   7  -1   5       41.89       28.80      4.61 o 
   8  -1   5       62.53       60.37      6.10 o 
   9  -1   5      154.88      178.78      8.47 o 
 -11   0   5       77.58       84.91      7.82 o 
 -10   0   5        1.95        0.78      0.74 o 
  -9   0   5       70.09       69.13      7.06 o 
  -8   0   5      239.00      261.43      9.56 o 
  -7   0   5       91.34       88.42      5.49 o 
  -6   0   5      104.18      108.77     20.81 o 
  -5   0   5      231.96      247.30     46.44 o 
  -4   0   5       92.54      149.95      5.49 o 
  -3   0   5        0.18        1.68      0.51 o 
  -2   0   5        7.94       21.75      2.05 o 
  -1   0   5      572.07      631.69     10.37 o 
   0   0   5      449.64      472.38     72.89 o 
   1   0   5       31.03       24.77      1.83 o 
   2   0   5        5.58        4.42      1.02 o 
   3   0   5      654.20      678.03     29.74 o 
   4   0   5       51.13       55.45      4.59 o 
   5   0   5       54.61       51.26      4.31 o 
   6   0   5       28.31       26.33      4.46 o 
   7   0   5        5.69        3.77      1.87 o 
   8   0   5       11.56       18.51      3.15 o 
 -11   1   5       10.48       14.01      1.79 o 
 -10   1   5        0.50        0.28      1.13 o 
  -9   1   5        5.43        6.20      2.32 o 
  -8   1   5      123.19      134.82      8.14 o 
  -7   1   5      600.53      603.64     37.96 o 
  -6   1   5      217.45      196.63     15.89 o 
  -5   1   5       47.61       40.98      3.03 o 
  -4   1   5        0.65        0.65      0.48 o 
  -3   1   5      107.41       87.13      3.12 o 
  -2   1   5     2605.85     2495.36     67.84 o 
  -1   1   5        9.92       18.20      1.81 o 
   0   1   5       10.18        5.77      1.14 o 
   1   1   5       45.12       44.61      4.65 o 
   2   1   5       22.48       27.08      3.83 o 
   3   1   5        0.86        4.25      1.38 o 
   4   1   5       29.04       27.09      2.86 o 
   5   1   5      192.26      192.98      8.32 o 
   6   1   5       57.67       61.22      6.68 o 
   7   1   5        1.55        0.49      0.85 o 
   8   1   5       17.00       19.35      2.66 o 
 -11   2   5       20.86       27.26      3.92 o 
 -10   2   5       10.31        8.32      2.44 o 
  -9   2   5        1.12        1.86      1.24 o 
  -8   2   5        6.43        5.58      1.92 o 
  -7   2   5      254.19      248.97      8.76 o 
  -6   2   5      726.57      687.36     14.51 o 
  -5   2   5      150.47      115.83      7.48 o 
  -4   2   5      989.29     1134.78     52.21 o 
  -3   2   5      407.29      483.33      9.72 o 
  -2   2   5     1204.96     1428.63     20.23 o 
  -1   2   5       86.34      117.40     23.25 o 
   0   2   5      276.20      299.48     12.11 o 
   1   2   5        0.01        4.71      1.49 o 
   2   2   5       13.18       19.86      3.27 o 
   3   2   5      419.42      378.97     40.42 o 
   4   2   5       96.11       87.48      5.51 o 
   5   2   5      271.05      277.39     10.17 o 
   6   2   5       48.98       59.26      4.33 o 
   7   2   5       22.91       27.08      3.46 o 
 -12   3   5      106.60      114.06      6.31 o 
 -11   3   5        1.26        2.46      1.57 o 
 -10   3   5       90.75       90.66      8.03 o 
  -9   3   5      572.05      588.51     22.10 o 
  -8   3   5       54.72       47.94      5.68 o 
  -7   3   5      352.35      369.24     16.31 o 
  -6   3   5       33.69       27.59      4.06 o 
  -5   3   5      129.79      113.77      5.26 o 
  -4   3   5        0.77        2.68      0.66 o 
  -3   3   5       19.97       28.37      3.15 o 
  -2   3   5     1084.83     1293.64     19.43 o 
  -1   3   5      595.58      604.22     12.33 o 
   0   3   5        3.95        8.79      2.03 o 
   1   3   5      167.29      181.26     10.03 o 
   2   3   5        5.38        9.06      2.42 o 
   3   3   5       17.19       11.57      1.99 o 
   4   3   5       76.51       57.63      6.75 o 
   5   3   5        1.34        1.84      1.42 o 
   6   3   5       13.72       13.61      2.86 o 
   7   3   5        1.98        2.23      0.83 o 
 -12   4   5        2.76        3.81      1.15 o 
 -11   4   5       22.86       22.33      3.56 o 
 -10   4   5       20.13       18.83      3.62 o 
  -9   4   5        0.34        0.68      0.77 o 
  -8   4   5        0.01       -0.01      0.73 o 
  -7   4   5      121.68      148.10     10.45 o 
  -6   4   5        3.58        4.45      1.40 o 
  -5   4   5      142.65      145.68      6.03 o 
  -4   4   5      363.16      357.46     25.32 o 
  -3   4   5      196.37      236.01     10.71 o 
  -2   4   5      143.49      126.12      5.24 o 
  -1   4   5        6.50        4.69      1.53 o 
   0   4   5      131.44      146.84      8.98 o 
   1   4   5      153.86      144.09      6.58 o 
   2   4   5        8.48        8.57      1.71 o 
   3   4   5      184.86      202.38     12.95 o 
   4   4   5       53.22       57.82      6.72 o 
   5   4   5        0.21        0.15      0.89 o 
   6   4   5        2.16        1.72      0.94 o 
 -12   5   5        0.90        2.01      0.87 o 
 -11   5   5        2.84        2.58      1.45 o 
 -10   5   5        0.90        1.87      1.65 o 
  -9   5   5       31.22       37.96      5.35 o 
  -8   5   5        2.84        4.01      1.63 o 
  -7   5   5        6.57        7.80      2.39 o 
  -6   5   5        0.00       -0.18      0.78 o 
  -5   5   5      424.18      348.24     24.85 o 
  -4   5   5       57.50       67.33      5.94 o 
  -3   5   5        1.86        2.18      1.13 o 
  -2   5   5     1259.60     1204.26     29.92 o 
  -1   5   5        4.86        4.23      1.08 o 
   0   5   5       16.41       10.25      1.71 o 
   1   5   5       89.67       72.10      5.08 o 
   2   5   5        9.51       13.68      3.30 o 
   3   5   5       68.10       49.08      6.14 o 
   4   5   5       83.13       88.47      7.88 o 
   5   5   5       36.29       40.88      4.54 o 
 -11   6   5        0.61        0.15      0.57 o 
 -10   6   5       55.65       52.84      6.02 o 
  -9   6   5       26.96       26.67      4.42 o 
  -8   6   5       11.35       11.48      2.98 o 
  -7   6   5        0.00        1.11      0.65 o 
  -6   6   5       44.86       60.84      6.73 o 
  -5   6   5       36.83       37.04      4.73 o 
  -4   6   5     1338.29     1176.24     29.90 o 
  -3   6   5       13.92       10.21      2.57 o 
  -2   6   5      910.89      850.05     25.65 o 
  -1   6   5      132.45      141.48      9.67 o 
   0   6   5       40.97       40.67      5.58 o 
   1   6   5      222.31      243.09     14.03 o 
   2   6   5        0.17       -1.45      1.85 o 
   3   6   5       29.28       25.83      4.36 o 
   4   6   5        0.08        0.71      1.00 o 
   5   6   5        0.51        0.51      0.50 o 
 -11   7   5        0.90        4.56      1.16 o 
 -10   7   5        6.11        5.41      2.00 o 
  -9   7   5        4.68        1.65      1.14 o 
  -8   7   5        8.69        8.20      2.56 o 
  -7   7   5       26.15       25.21      4.31 o 
  -6   7   5        3.61        6.44      2.27 o 
  -5   7   5      199.37      193.28     11.99 o 
  -4   7   5        3.57       11.30      2.91 o 
  -3   7   5       22.02       33.50      4.91 o 
  -2   7   5      651.78      676.11     16.45 o 
  -1   7   5      123.12      148.08      7.37 o 
   0   7   5      374.64      350.61     11.61 o 
   1   7   5        0.00       -1.85      1.97 o 
   2   7   5       74.05       66.20      6.57 o 
   3   7   5        3.85        1.76      1.11 o 
   4   7   5       11.92       10.96      1.84 o 
 -11   8   5        0.02        1.86      0.90 o 
 -10   8   5        1.29        1.63      0.83 o 
  -9   8   5       21.59       22.07      3.87 o 
  -8   8   5       17.13       16.37      3.42 o 
  -7   8   5        2.62        3.93      1.80 o 
  -6   8   5       20.01       15.75      3.28 o 
  -5   8   5       28.71       39.89      5.54 o 
  -4   8   5      129.63      116.80      9.59 o 
  -3   8   5       57.92       42.70      5.73 o 
  -2   8   5        0.00        0.77      1.15 o 
  -1   8   5       16.99       14.50      4.68 o 
   0   8   5      131.17      141.64      6.79 o 
   1   8   5       40.68       46.14      6.19 o 
   2   8   5        7.62        7.51      1.88 o 
 -11   9   5       34.60       42.42      3.61 o 
 -10   9   5       54.30       48.65      4.69 o 
  -9   9   5      112.39      125.75      8.40 o 
  -8   9   5      125.24      123.98      5.77 o 
  -7   9   5      107.50      109.44      5.61 o 
  -6   9   5      165.59      167.74     11.01 o 
  -5   9   5      119.21       97.03      8.45 o 
  -4   9   5       10.75        8.38      2.64 o 
  -3   9   5       53.69       48.82      5.94 o 
  -2   9   5       40.88       48.44      5.76 o 
  -1   9   5        5.71        8.71      2.19 o 
   0   9   5        0.10        0.89      0.44 o 
   1   9   5       17.43       14.57      2.14 o 
 -10  10   5        0.00       -0.01      0.52 o 
  -9  10   5        0.97        1.46      0.86 o 
  -8  10   5        0.29        0.47      0.66 o 
  -7  10   5        2.82        2.36      0.66 o 
  -6  10   5        7.11        4.37      1.80 o 
  -5  10   5       78.18      104.33      8.17 o 
  -4  10   5      172.25      192.99     11.05 o 
  -3  10   5        3.93        4.17      1.70 o 
  -2  10   5        0.43       -0.74      0.78 o 
  -1  10   5        1.28        0.51      0.44 o 
  -8  11   5       35.17       38.21      2.32 o 
  -7  11   5       41.46       44.00      2.32 o 
  -6  11   5        2.98        2.68      0.65 o 
  -5  11   5       48.20       66.26      5.40 o 
  -4  11   5        0.58        0.44      0.58 o 
  -3  11   5       24.00       22.44      2.77 o 
   0 -12   6        0.70        4.24      1.30 o 
   1 -12   6        3.73        6.56      1.68 o 
   2 -12   6       13.43       20.23      3.10 o 
   3 -12   6        0.73        2.29      1.29 o 
   4 -12   6        5.51        5.06      1.63 o 
   5 -12   6       24.37       20.01      2.91 o 
   6 -12   6       14.71       20.73      2.86 o 
  -2 -11   6       43.65       41.25      4.45 o 
  -1 -11   6       15.12       11.90      1.63 o 
   0 -11   6       16.79       17.45      2.10 o 
   1 -11   6       29.19       25.62      2.71 o 
   2 -11   6       66.20       72.84      4.83 o 
   3 -11   6        0.10        0.17      0.94 o 
   4 -11   6       36.13       35.88      3.30 o 
   5 -11   6       16.76       20.29      3.48 o 
   6 -11   6       50.54       43.32      4.73 o 
   7 -11   6       38.03       43.60      3.96 o 
  -4 -10   6        8.64        6.73      1.46 o 
  -3 -10   6        2.28        4.24      1.04 o 
  -2 -10   6       38.14       40.47      3.36 o 
  -1 -10   6       76.08       91.56      4.24 o 
   0 -10   6       84.04       92.15      4.44 o 
   1 -10   6       76.07       75.72      5.13 o 
   2 -10   6        0.27       -1.73      1.77 o 
   3 -10   6      202.78      205.83      8.75 o 
   4 -10   6      215.99      195.66      8.33 o 
   5 -10   6        0.29        0.83      0.85 o 
   6 -10   6      191.37      221.33      8.27 o 
   7 -10   6       36.60       44.19      3.27 o 
   8 -10   6        5.20        6.50      1.54 o 
  -5  -9   6        0.19        1.05      0.68 o 
  -4  -9   6        0.57        0.52      0.61 o 
  -3  -9   6        2.57        0.31      1.43 o 
  -2  -9   6        1.95        4.00      1.32 o 
  -1  -9   6       75.73       80.47      4.30 o 
   0  -9   6      498.21      542.01     11.80 o 
   1  -9   6      101.87      107.29      7.16 o 
   2  -9   6       29.79       26.40      2.55 o 
   3  -9   6      420.14      439.68     10.76 o 
   4  -9   6      202.93      187.80      6.75 o 
   5  -9   6       26.32       19.78      2.12 o 
   6  -9   6       16.35       15.26      1.88 o 
   7  -9   6       20.75       16.55      2.37 o 
   8  -9   6        3.85        5.24      1.80 o 
   9  -9   6       18.19       18.34      2.47 o 
  -6  -8   6        2.89        2.96      0.99 o 
  -5  -8   6        0.13       -0.26      1.67 o 
  -4  -8   6       18.87       18.16      3.50 o 
  -3  -8   6        1.30        4.57      2.20 o 
  -2  -8   6      463.51      462.07     13.59 o 
  -1  -8   6       19.96       19.66      2.11 o 
   0  -8   6      176.77      193.50      6.82 o 
   1  -8   6      381.10      353.57      9.32 o 
   2  -8   6      245.97      247.47      7.68 o 
   3  -8   6      190.15      171.10      6.35 o 
   4  -8   6      687.20      613.43     10.88 o 
   5  -8   6       26.36       22.15      2.65 o 
   6  -8   6       44.83       44.17      3.26 o 
   7  -8   6       26.70       25.13      2.95 o 
   8  -8   6        4.32        2.12      1.15 o 
   9  -8   6       31.44       39.40      4.02 o 
  -6  -7   6       14.27       16.15      2.86 o 
  -5  -7   6       24.16       19.75      3.64 o 
  -4  -7   6      183.57      163.28     10.96 o 
  -3  -7   6       81.23       73.03      7.31 o 
  -2  -7   6      129.21      140.78      9.34 o 
  -1  -7   6       13.46       12.31      2.85 o 
   0  -7   6       34.14       31.04      4.37 o 
   1  -7   6       74.82       68.53      3.82 o 
   2  -7   6      177.75      174.75     10.25 o 
   3  -7   6      184.25      170.20     11.49 o 
   4  -7   6       10.99       11.52      1.62 o 
   5  -7   6        3.49        2.08      0.60 o 
   6  -7   6       40.58       36.66      3.00 o 
   7  -7   6       28.12       26.10      3.06 o 
   8  -7   6       22.98       23.37      3.76 o 
   9  -7   6       14.37       14.42      2.62 o 
  -7  -6   6       10.98        9.97      1.57 o 
  -6  -6   6        0.11        1.36      1.01 o 
  -5  -6   6        7.56        6.86      2.13 o 
  -4  -6   6        1.33        1.73      1.22 o 
  -3  -6   6      558.09      478.60     20.68 o 
  -2  -6   6        1.25        1.76      0.89 o 
  -1  -6   6       71.15       63.86      6.13 o 
   0  -6   6      134.43      123.25      5.95 o 
   1  -6   6        8.90       10.29      1.43 o 
   2  -6   6        3.52        2.63      1.34 o 
   3  -6   6       10.26        8.20      2.10 o 
   4  -6   6      287.53      287.62     14.72 o 
   5  -6   6      194.98      188.81      5.86 o 
   6  -6   6       80.37       60.68      3.96 o 
   7  -6   6        9.50        5.88      1.94 o 
   8  -6   6       75.11       58.20      6.03 o 
   9  -6   6        1.64        3.66      1.28 o 
  -8  -5   6        9.48       10.49      2.33 o 
  -7  -5   6        6.70        6.77      1.46 o 
  -6  -5   6        8.58        7.28      1.35 o 
  -5  -5   6       46.52       40.40      5.45 o 
  -4  -5   6      130.15      144.92     15.65 o 
  -3  -5   6      173.83      164.53     10.56 o 
  -2  -5   6      128.06      167.01     10.07 o 
  -1  -5   6        6.53       12.38      2.53 o 
   0  -5   6       26.66       25.39      3.64 o 
   1  -5   6       33.80       29.04      2.68 o 
   2  -5   6       20.19       23.79      2.04 o 
   3  -5   6       28.74       28.72      4.30 o 
   4  -5   6     1275.46     1328.21     35.00 o 
   5  -5   6       51.39       45.72      3.24 o 
   6  -5   6       17.06       12.39      1.80 o 
   7  -5   6        2.56        0.67      0.88 o 
   8  -5   6       32.54       22.94      2.58 o 
   9  -5   6      180.81      175.58      8.62 o 
  -9  -4   6       22.41       19.27      2.97 o 
  -8  -4   6       19.54       18.85      3.52 o 
  -7  -4   6        1.26        0.18      0.69 o 
  -6  -4   6       22.06       19.54      3.84 o 
  -5  -4   6        2.89        3.70      1.10 o 
  -4  -4   6        3.10        2.98      1.30 o 
  -3  -4   6       15.48       14.58      2.93 o 
  -2  -4   6       26.19       23.82      3.56 o 
  -1  -4   6       92.61       83.40      4.19 o 
   0  -4   6       47.35       44.61      3.03 o 
   1  -4   6      199.93      218.07      5.74 o 
   2  -4   6       11.98       18.87      2.22 o 
   3  -4   6       25.87       30.73      5.44 o 
   4  -4   6      122.57      152.56     10.45 o 
   5  -4   6      231.27      234.95     13.62 o 
   6  -4   6       24.85       17.95      2.08 o 
   7  -4   6       75.01       73.55      5.04 o 
   8  -4   6        0.27        0.74      0.67 o 
   9  -4   6        8.58        5.48      1.52 o 
 -10  -3   6       14.21       11.38      2.06 o 
  -9  -3   6        0.15        0.61      1.03 o 
  -8  -3   6       46.78       51.60      5.72 o 
  -7  -3   6       18.12       10.01      2.62 o 
  -6  -3   6       75.31       77.13      7.33 o 
  -5  -3   6      240.91      222.69     11.76 o 
  -4  -3   6      742.32      629.23     19.86 o 
  -3  -3   6        0.54        1.30      0.94 o 
  -2  -3   6      807.12      810.55     69.06 o 
  -1  -3   6     1373.38     1303.23     24.85 o 
   0  -3   6      269.84      276.08      6.97 o 
   1  -3   6     1456.69     1701.16     17.14 o 
   2  -3   6     1882.40     2012.24     38.67 o 
   3  -3   6       62.27       60.53      4.39 o 
   4  -3   6       16.17       20.85      3.84 o 
   5  -3   6      300.29      271.06     14.72 o 
   6  -3   6      154.64      140.01      8.21 o 
   7  -3   6        0.07        0.29      0.58 o 
   8  -3   6        1.55        2.55      1.54 o 
   9  -3   6       12.15       12.89      2.22 o 
 -10  -2   6        3.07        2.84      1.29 o 
  -9  -2   6       15.01       18.98      2.43 o 
  -8  -2   6        3.14        1.90      0.81 o 
  -7  -2   6       99.15       86.37      7.72 o 
  -6  -2   6      135.78      127.54      9.60 o 
  -5  -2   6       69.30       81.32      4.77 o 
  -4  -2   6      327.68      322.09      9.04 o 
  -3  -2   6      296.21      327.72     17.45 o 
  -2  -2   6       66.45       87.37      7.93 o 
  -1  -2   6     2011.31     2073.23    178.53 o 
   0  -2   6      463.59      471.97     15.09 o 
   1  -2   6        0.87        1.81      0.61 o 
   2  -2   6       15.18       24.28      2.50 o 
   3  -2   6       45.92       35.37      3.80 o 
   4  -2   6      115.59      123.02      6.33 o 
   5  -2   6        1.21        1.03      0.79 o 
   6  -2   6      221.77      196.56     16.26 o 
   7  -2   6        3.89        3.96      1.98 o 
   8  -2   6        1.60        1.09      1.14 o 
   9  -2   6       48.03       45.24      3.87 o 
 -10  -1   6       79.71       82.26      4.67 o 
  -9  -1   6        0.13        0.56      1.31 o 
  -8  -1   6        1.04        1.26      0.71 o 
  -7  -1   6       40.12       37.54      5.03 o 
  -6  -1   6        7.64        4.81      1.79 o 
  -5  -1   6       96.24      114.73     16.33 o 
  -4  -1   6      626.90      731.48     13.98 o 
  -3  -1   6       34.68       36.32      3.03 o 
  -2  -1   6      271.44      284.95      9.56 o 
  -1  -1   6      770.52      811.39     13.65 o 
   0  -1   6       77.85      107.79     24.92 o 
   1  -1   6        0.63        1.95      0.66 o 
   2  -1   6      318.68      350.01     10.13 o 
   3  -1   6      274.24      263.91      9.15 o 
   4  -1   6       42.50       54.92      5.37 o 
   5  -1   6       68.74       84.22      5.49 o 
   6  -1   6       21.34       15.38      3.55 o 
   7  -1   6       16.09       11.80      2.87 o 
   8  -1   6       20.96       15.85      2.84 o 
 -11   0   6        7.72        6.01      1.06 o 
 -10   0   6       60.88       62.78      6.09 o 
  -9   0   6      160.42      155.69     12.01 o 
  -8   0   6        3.54        3.12      1.85 o 
  -7   0   6        0.74        2.35      1.49 o 
  -6   0   6       58.91       66.85      6.25 o 
  -5   0   6       92.49       97.93      6.84 o 
  -4   0   6      145.32       79.15      4.48 o 
  -3   0   6      439.85      478.35     10.45 o 
  -2   0   6      465.50      501.57     28.99 o 
  -1   0   6     1572.65     1671.79     23.83 o 
   0   0   6      611.87      692.68     36.35 o 
   1   0   6       71.37       86.08      6.66 o 
   2   0   6      583.16      515.70     18.51 o 
   3   0   6      141.86      135.07     10.16 o 
   4   0   6       21.74       25.57      2.85 o 
   5   0   6      287.52      286.69     14.92 o 
   6   0   6        9.76        8.02      2.59 o 
   7   0   6        5.74        5.41      1.99 o 
   8   0   6        3.78        8.46      1.89 o 
 -11   1   6       30.72       36.89      5.05 o 
 -10   1   6       55.14       50.60      5.72 o 
  -9   1   6        0.39        0.80      0.90 o 
  -8   1   6      108.79      100.10      5.80 o 
  -7   1   6      308.73      340.22     14.95 o 
  -6   1   6      266.46      267.39     12.33 o 
  -5   1   6       75.24       84.69      6.45 o 
  -4   1   6     1256.17     1220.94    103.78 o 
  -3   1   6       64.94       66.87      3.59 o 
  -2   1   6      439.37      466.89     11.88 o 
  -1   1   6       42.30       37.20      2.86 o 
   0   1   6      124.02      127.31     20.38 o 
   1   1   6       10.26       20.00      3.39 o 
   2   1   6       29.08       33.55      4.48 o 
   3   1   6        2.78        2.90      1.11 o 
   4   1   6      184.04      158.92     10.62 o 
   5   1   6       13.03        7.73      2.50 o 
   6   1   6        0.35       -0.75      0.78 o 
   7   1   6       14.72       15.82      2.76 o 
 -11   2   6        2.33        3.77      0.95 o 
 -10   2   6       36.69       46.14      5.67 o 
  -9   2   6        7.13        4.08      0.95 o 
  -8   2   6        0.01        1.51      0.62 o 
  -7   2   6       77.25       74.97      7.11 o 
  -6   2   6      180.54      146.39      9.46 o 
  -5   2   6      195.01      184.14     14.79 o 
  -4   2   6     1573.58     1818.24    274.02 o 
  -3   2   6     4518.18     4790.71    282.22 o 
  -2   2   6        1.20        6.72      1.21 o 
  -1   2   6      663.40      716.25     96.81 o 
   0   2   6       22.53       18.52      3.14 o 
   1   2   6      171.53      156.45      9.84 o 
   2   2   6       32.49       38.17      4.89 o 
   3   2   6       99.60       90.08      7.82 o 
   4   2   6       64.63       56.12      4.48 o 
   5   2   6      109.68      108.32      6.08 o 
   6   2   6       70.10       66.44      4.15 o 
   7   2   6        3.98        2.93      0.91 o 
 -12   3   6       28.57       27.25      2.99 o 
 -11   3   6       13.07       10.96      2.57 o 
 -10   3   6      192.63      198.92     11.89 o 
  -9   3   6       80.16       76.86      5.10 o 
  -8   3   6       78.28       76.82      5.08 o 
  -7   3   6       16.97       11.54      2.93 o 
  -6   3   6      145.38      116.48      5.97 o 
  -5   3   6      224.62      205.89      7.73 o 
  -4   3   6      727.05      682.70     11.39 o 
  -3   3   6       73.86       78.01     18.18 o 
  -2   3   6       99.43      105.24      7.44 o 
  -1   3   6      386.13      356.47     14.12 o 
   0   3   6       22.54       24.36      3.68 o 
   1   3   6        0.03        0.68      0.78 o 
   2   3   6        0.18        1.27      1.03 o 
   3   3   6       32.17       34.53      3.46 o 
   4   3   6        8.90       10.00      1.83 o 
   5   3   6        0.00       -0.16      0.82 o 
   6   3   6       25.81       21.82      3.05 o 
 -12   4   6        3.49        3.52      1.18 o 
 -11   4   6       28.18       35.48      4.47 o 
 -10   4   6       24.24       26.62      4.36 o 
  -9   4   6      285.31      270.77     28.08 o 
  -8   4   6        1.57        3.26      1.60 o 
  -7   4   6      167.53      164.24     11.96 o 
  -6   4   6       11.10        9.93      2.60 o 
  -5   4   6      177.49      171.14      8.73 o 
  -4   4   6       30.94       38.41      3.19 o 
  -3   4   6        6.70       12.51      2.67 o 
  -2   4   6      220.67      199.73     10.85 o 
  -1   4   6        1.89        1.90      1.05 o 
   0   4   6      282.27      272.25     13.15 o 
   1   4   6       26.94       19.15      3.25 o 
   2   4   6       44.68       38.35      5.53 o 
   3   4   6        0.85       -0.38      1.59 o 
   4   4   6      156.99      199.21     11.88 o 
   5   4   6        0.50       -0.04      0.67 o 
 -12   5   6       24.83       30.75      3.11 o 
 -11   5   6       17.40       19.69      2.75 o 
 -10   5   6        2.26        2.73      1.76 o 
  -9   5   6      311.88      282.34     27.63 o 
  -8   5   6       41.58       43.54      5.65 o 
  -7   5   6       14.66       15.04      2.32 o 
  -6   5   6       14.53       20.14      3.81 o 
  -5   5   6      543.14      478.88     39.98 o 
  -4   5   6       50.65       51.27      5.40 o 
  -3   5   6      216.12      190.85     10.83 o 
  -2   5   6      525.04      464.78     17.67 o 
  -1   5   6       24.20       25.52      3.97 o 
   0   5   6      262.84      224.29      9.57 o 
   1   5   6       19.18       15.81      3.56 o 
   2   5   6       10.71        5.88      2.15 o 
   3   5   6       46.78       54.33      6.33 o 
   4   5   6      152.18      196.87     10.89 o 
   5   5   6        2.40        0.95      0.76 o 
 -11   6   6       36.32       44.75      3.31 o 
 -10   6   6        3.68        3.39      1.71 o 
  -9   6   6        6.60        7.77      2.39 o 
  -8   6   6       85.60       67.86      7.07 o 
  -7   6   6        6.46        7.03      2.22 o 
  -6   6   6        0.07        0.43      1.30 o 
  -5   6   6       96.46       91.39      5.49 o 
  -4   6   6      190.60      174.30     10.69 o 
  -3   6   6      570.33      536.23     19.95 o 
  -2   6   6       14.76       22.94      2.79 o 
  -1   6   6      142.34      127.09      6.70 o 
   0   6   6      222.13      218.44     13.31 o 
   1   6   6        1.76       -0.74      1.51 o 
   2   6   6       13.27       10.59      2.76 o 
   3   6   6       21.98       27.18      4.01 o 
   4   6   6       28.20       33.09      3.64 o 
 -11   7   6       12.99       15.45      3.73 o 
 -10   7   6        5.76        6.03      2.08 o 
  -9   7   6      106.70      107.73      8.60 o 
  -8   7   6      127.89      115.71      9.18 o 
  -7   7   6      287.73      279.32     14.75 o 
  -6   7   6       25.83       31.22      4.78 o 
  -5   7   6      656.54      663.97     23.71 o 
  -4   7   6       94.09      101.84      8.72 o 
  -3   7   6      253.74      184.13     20.44 o 
  -2   7   6        3.33        3.74      1.06 o 
  -1   7   6        0.07        0.42      0.56 o 
   0   7   6      183.82      185.01     11.78 o 
   1   7   6        2.12        3.18      1.62 o 
   2   7   6       19.99       15.86      3.03 o 
   3   7   6        0.37        1.25      0.95 o 
 -11   8   6       26.86       37.43      3.76 o 
 -10   8   6       25.84       26.00      3.69 o 
  -9   8   6       29.75       30.87      4.25 o 
  -8   8   6       15.95       15.23      3.23 o 
  -7   8   6       30.41       29.01      4.56 o 
  -6   8   6        0.13        2.34      1.49 o 
  -5   8   6       53.95       47.77      5.93 o 
  -4   8   6      412.31      413.88     18.19 o 
  -3   8   6        5.03        3.14      1.64 o 
  -2   8   6       30.84       27.05      5.17 o 
  -1   8   6       15.15       14.83      2.55 o 
   0   8   6       44.81       40.69      3.25 o 
   1   8   6        0.52        0.02      0.76 o 
   2   8   6        1.15        1.95      0.82 o 
 -10   9   6        0.99        4.02      1.34 o 
  -9   9   6       67.04       64.41      5.73 o 
  -8   9   6       14.84       13.22      2.86 o 
  -7   9   6       13.30       13.04      1.56 o 
  -6   9   6      148.23      152.67     10.24 o 
  -5   9   6       28.51       26.49      4.19 o 
  -4   9   6       45.77       56.94      6.21 o 
  -3   9   6       57.09       71.53      6.67 o 
  -2   9   6       59.85       58.75      5.69 o 
  -1   9   6       13.70       11.32      1.55 o 
   0   9   6        0.00       -0.44      0.76 o 
  -9  10   6        5.98        6.80      1.58 o 
  -8  10   6       11.51       12.35      2.37 o 
  -7  10   6        8.61        9.10      1.20 o 
  -6  10   6        0.11       -0.12      0.82 o 
  -5  10   6       11.88       20.07      3.24 o 
  -4  10   6       25.65       20.58      3.25 o 
  -3  10   6       10.19        8.78      2.01 o 
  -2  10   6        5.01        5.87      1.46 o 
  -7  11   6        0.13       -0.15      0.54 o 
  -6  11   6      113.50      111.57      6.08 o 
  -5  11   6        0.00       -0.13      0.63 o 
  -4  11   6        4.67        7.29      1.48 o 
   1 -12   7       11.82       16.94      2.45 o 
   2 -12   7        0.05        1.46      0.68 o 
   3 -12   7       16.83       13.89      2.36 o 
   4 -12   7        1.12        0.55      0.70 o 
   5 -12   7       31.22       37.54      3.60 o 
  -2 -11   7        0.24        0.18      0.56 o 
  -1 -11   7       18.23       21.67      2.02 o 
   0 -11   7        7.05       11.67      1.71 o 
   1 -11   7        3.31        6.93      1.47 o 
   2 -11   7      169.57      169.14      7.06 o 
   3 -11   7       18.38       19.08      2.93 o 
   4 -11   7       36.75       42.66      3.37 o 
   5 -11   7        0.87        1.30      0.75 o 
  -3 -10   7        8.55        6.46      1.15 o 
  -2 -10   7        7.22       10.76      1.84 o 
  -1 -10   7        0.06        0.85      0.54 o 
   0 -10   7      181.92      193.25      7.94 o 
   1 -10   7        6.36        4.61      1.34 o 
   2 -10   7       59.20       65.21      4.72 o 
   3 -10   7       31.90       29.04      3.09 o 
   4 -10   7       65.41       57.34      3.49 o 
   5 -10   7       35.62       35.17      2.53 o 
   6 -10   7       70.43       67.97      4.49 o 
   7 -10   7       16.77       14.45      2.38 o 
  -5  -9   7        0.53        1.74      0.88 o 
  -4  -9   7        0.00        0.50      0.85 o 
  -3  -9   7        4.19        3.44      1.13 o 
  -2  -9   7       28.92       35.56      2.69 o 
  -1  -9   7      143.00      155.79      5.93 o 
   0  -9   7      106.37       99.81      5.92 o 
   1  -9   7       60.35       61.41      3.88 o 
   2  -9   7      167.85      158.97      6.27 o 
   3  -9   7      252.04      255.37      7.95 o 
   4  -9   7       23.28       20.33      1.86 o 
   5  -9   7        0.09        0.49      0.68 o 
   6  -9   7        1.13       -0.18      0.56 o 
   7  -9   7      120.83      120.91      8.14 o 
   8  -9   7       45.95       41.99      4.10 o 
  -6  -8   7        0.76       -0.43      0.47 o 
  -5  -8   7        5.30        5.14      1.66 o 
  -4  -8   7       12.49       12.66      2.99 o 
  -3  -8   7      230.85      235.83     13.13 o 
  -2  -8   7       97.26      113.13      6.39 o 
  -1  -8   7      552.91      555.00     14.64 o 
   0  -8   7        3.27        2.02      0.72 o 
   1  -8   7       12.20       10.19      1.46 o 
   2  -8   7      155.35      145.71      5.88 o 
   3  -8   7       58.77       53.31      3.04 o 
   4  -8   7        0.83       -0.29      0.70 o 
   5  -8   7       53.77       51.91      3.45 o 
   6  -8   7        1.67        0.27      1.50 o 
   7  -8   7       15.79       16.51      3.29 o 
   8  -8   7       16.99       17.61      2.96 o 
   9  -8   7        7.99        7.20      1.47 o 
  -6  -7   7      134.61      167.18      9.34 o 
  -5  -7   7        8.70        8.11      2.37 o 
  -4  -7   7      132.94      153.58     10.62 o 
  -3  -7   7       81.68       82.01      7.72 o 
  -2  -7   7        2.09        7.26      2.41 o 
  -1  -7   7       27.81       24.08      2.86 o 
   0  -7   7        0.48        0.84      0.57 o 
   1  -7   7      261.12      293.89      9.98 o 
   2  -7   7      215.80      208.50      6.89 o 
   3  -7   7      115.18      109.31      4.93 o 
   4  -7   7       26.24       25.62      2.41 o 
   5  -7   7      122.22      128.31      4.77 o 
   6  -7   7       76.56       73.80      5.19 o 
   7  -7   7        0.15        0.99      1.22 o 
   8  -7   7        4.25        3.71      1.33 o 
   9  -7   7        0.03       -0.16      0.55 o 
  -7  -6   7        5.54        8.59      1.40 o 
  -6  -6   7       20.92       22.56      3.82 o 
  -5  -6   7        2.85        2.33      0.95 o 
  -4  -6   7       87.50      100.44      8.57 o 
  -3  -6   7      334.97      355.35     24.01 o 
  -2  -6   7       18.70        9.13      2.51 o 
  -1  -6   7      152.20      155.98     10.23 o 
   0  -6   7       93.41       94.05      5.43 o 
   1  -6   7       49.99       41.39      3.51 o 
   2  -6   7      185.18      197.07      7.81 o 
   3  -6   7        8.46       22.76      4.02 o 
   4  -6   7       51.67       49.56      3.40 o 
   5  -6   7      160.65      156.28      5.41 o 
   6  -6   7        3.32        3.48      1.75 o 
   7  -6   7       21.39       28.49      4.45 o 
   8  -6   7        0.41        1.04      0.83 o 
   9  -6   7        0.03       -0.13      0.60 o 
  -8  -5   7        0.56        0.23      0.97 o 
  -7  -5   7       32.07       31.51      3.06 o 
  -6  -5   7        5.12        5.37      1.57 o 
  -5  -5   7        6.47        5.62      2.13 o 
  -4  -5   7        0.67        1.49      1.26 o 
  -3  -5   7       16.58       11.52      2.75 o 
  -2  -5   7       11.16        7.78      2.20 o 
  -1  -5   7      304.20      305.91     14.27 o 
   0  -5   7      302.27      312.50     18.55 o 
   1  -5   7      272.41      290.88      9.22 o 
   2  -5   7       45.82       42.33      5.09 o 
   3  -5   7       51.21       60.81      6.60 o 
   4  -5   7      669.33      661.68     24.05 o 
   5  -5   7       41.04       47.03      3.37 o 
   6  -5   7       41.09       45.31      5.74 o 
   7  -5   7       59.39       62.69      6.41 o 
   8  -5   7        0.12        2.90      1.47 o 
  -9  -4   7        5.22        5.42      1.64 o 
  -8  -4   7        0.19       -0.22      0.76 o 
  -7  -4   7       15.47       13.68      3.12 o 
  -6  -4   7        1.06        0.18      1.20 o 
  -5  -4   7       58.26       50.78      5.99 o 
  -4  -4   7        2.74        5.85      2.29 o 
  -3  -4   7       24.45       24.76      2.72 o 
  -2  -4   7        5.69        3.13      0.96 o 
  -1  -4   7       27.80       31.92      2.81 o 
   0  -4   7      101.81       95.07      6.00 o 
   1  -4   7        0.85        3.47      1.07 o 
   2  -4   7      280.97      297.94      9.82 o 
   3  -4   7      221.00      250.39     14.33 o 
   4  -4   7      135.84      139.19     10.56 o 
   5  -4   7      313.35      289.91      7.34 o 
   6  -4   7       78.67       86.40      5.51 o 
   7  -4   7        9.65        5.86      1.39 o 
   8  -4   7       76.88       75.65      4.09 o 
 -10  -3   7       14.64       10.97      1.91 o 
  -9  -3   7       25.61       30.79      4.18 o 
  -8  -3   7        8.21        6.97      2.22 o 
  -7  -3   7       87.99       77.17      7.58 o 
  -6  -3   7        6.71        4.50      1.79 o 
  -5  -3   7        9.75        9.90      2.40 o 
  -4  -3   7      486.50      534.63     18.67 o 
  -3  -3   7        6.54        6.31      1.38 o 
  -2  -3   7      942.40      927.86     17.63 o 
  -1  -3   7      456.58      410.67     10.50 o 
   0  -3   7        3.18        3.91      1.39 o 
   1  -3   7      148.30      175.85     15.90 o 
   2  -3   7        9.52        9.40      1.68 o 
   3  -3   7      695.59      796.19     31.41 o 
   4  -3   7       17.78       20.92      4.08 o 
   5  -3   7       12.86       18.25      2.06 o 
   6  -3   7      210.61      228.37      9.44 o 
   7  -3   7      105.46      109.21      8.49 o 
   8  -3   7        3.08        2.78      1.22 o 
 -10  -2   7        6.72        3.88      1.44 o 
  -9  -2   7      109.10      112.00      7.96 o 
  -8  -2   7       14.18       12.15      2.89 o 
  -7  -2   7       88.11      120.06      9.34 o 
  -6  -2   7        2.70        4.26      1.36 o 
  -5  -2   7       11.48       13.23      1.97 o 
  -4  -2   7      241.80      212.48     11.03 o 
  -3  -2   7       24.42       24.43      4.55 o 
  -2  -2   7       72.41       69.39     17.11 o 
  -1  -2   7     1196.78     1149.64     27.53 o 
   0  -2   7      384.35      382.69     10.59 o 
   1  -2   7       13.21       13.67      2.18 o 
   2  -2   7      102.14      144.16      9.48 o 
   3  -2   7      437.73      491.37     47.98 o 
   4  -2   7       49.17       51.26      4.31 o 
   5  -2   7      107.73      106.33      9.29 o 
   6  -2   7      322.17      315.13     15.72 o 
   7  -2   7       11.47       11.14      2.61 o 
   8  -2   7        0.91        0.72      0.66 o 
 -10  -1   7        8.36        8.90      2.22 o 
  -9  -1   7       44.86       44.99      4.70 o 
  -8  -1   7      416.62      348.36     16.27 o 
  -7  -1   7       26.57       28.84      3.12 o 
  -6  -1   7        3.02        6.04      1.79 o 
  -5  -1   7      220.89      171.69      9.26 o 
  -4  -1   7        2.12        7.55      1.26 o 
  -3  -1   7       79.85       66.92      4.19 o 
  -2  -1   7        5.60        5.61      1.71 o 
  -1  -1   7      177.09      152.90     16.69 o 
   0  -1   7        2.29        1.38      0.70 o 
   1  -1   7        3.24        4.58      1.15 o 
   2  -1   7       37.20       38.59      4.99 o 
   3  -1   7        7.99        9.40      2.47 o 
   4  -1   7       15.12       19.21      2.80 o 
   5  -1   7       98.96       70.79      7.32 o 
   6  -1   7        7.59        6.01      2.04 o 
   7  -1   7        2.72        1.81      1.44 o 
   8  -1   7        0.64        0.01      0.51 o 
 -11   0   7       16.16       18.23      2.59 o 
 -10   0   7        0.37        0.33      0.74 o 
  -9   0   7      191.66      211.68      8.51 o 
  -8   0   7       92.64       95.78      8.29 o 
  -7   0   7      125.50      122.81      9.27 o 
  -6   0   7      356.88      286.73     13.25 o 
  -5   0   7      147.44      122.31      7.98 o 
  -4   0   7      304.13      337.59      9.60 o 
  -3   0   7      776.14      822.19     15.02 o 
  -2   0   7        1.44        2.69      0.88 o 
  -1   0   7     1568.32     1558.82     28.48 o 
   0   0   7      379.07      407.24     48.01 o 
   1   0   7     1095.53     1136.32     29.96 o 
   2   0   7        0.49        2.42      1.11 o 
   3   0   7      102.09      123.96      9.42 o 
   4   0   7       78.34       72.11      7.32 o 
   5   0   7      207.27      188.22     12.00 o 
   6   0   7        0.31        1.29      1.49 o 
   7   0   7        5.36        8.38      2.10 o 
 -11   1   7        1.84        1.29      0.54 o 
 -10   1   7        5.83        6.07      1.61 o 
  -9   1   7       33.79       33.77      4.66 o 
  -8   1   7        0.00        0.06      0.75 o 
  -7   1   7      295.25      269.26     15.93 o 
  -6   1   7      112.40      153.46      9.81 o 
  -5   1   7      370.67      353.74     10.53 o 
  -4   1   7     1356.06     1667.61     43.53 o 
  -3   1   7        5.54        8.31      1.10 o 
  -2   1   7       96.85      100.68      4.97 o 
  -1   1   7      141.89      149.14     11.29 o 
   0   1   7      729.40      659.70     50.04 o 
   1   1   7      425.23      452.40     17.91 o 
   2   1   7      109.44      122.39      9.35 o 
   3   1   7       15.45       12.74      2.88 o 
   4   1   7      282.69      258.18     14.02 o 
   5   1   7       47.01       53.02      6.16 o 
   6   1   7        0.46        1.57      1.07 o 
   7   1   7        0.00       -0.98      0.98 o 
 -11   2   7       14.72       19.06      3.07 o 
 -10   2   7       86.79       81.57      6.88 o 
  -9   2   7       10.24        5.60      2.03 o 
  -8   2   7      820.96      797.94     19.08 o 
  -7   2   7      754.11      734.35     38.72 o 
  -6   2   7        8.75       11.55      1.96 o 
  -5   2   7       72.78       79.54      5.33 o 
  -4   2   7      170.09      184.46     17.62 o 
  -3   2   7       16.06       16.26      1.74 o 
  -2   2   7       56.28      116.27     11.67 o 
  -1   2   7        2.03        3.95      1.14 o 
   0   2   7      234.26      258.22     12.98 o 
   1   2   7       28.46       21.83      3.86 o 
   2   2   7      139.93      151.90     10.22 o 
   3   2   7       15.75       13.45      2.13 o 
   4   2   7      370.49      375.84     11.82 o 
   5   2   7        9.13        8.92      1.65 o 
   6   2   7       71.51       74.19      5.43 o 
 -11   3   7       18.21       21.34      3.38 o 
 -10   3   7        4.79        3.28      0.90 o 
  -9   3   7      191.78      194.19      8.32 o 
  -8   3   7      346.29      339.13     11.24 o 
  -7   3   7      530.49      584.71     65.57 o 
  -6   3   7       23.00       29.88      4.89 o 
  -5   3   7       79.23       68.80      6.20 o 
  -4   3   7      107.20      117.94      6.01 o 
  -3   3   7        2.31        0.24      0.70 o 
  -2   3   7      241.14      270.47      8.93 o 
  -1   3   7       48.74       45.30      5.20 o 
   0   3   7       33.16       41.80      5.11 o 
   1   3   7      130.60      132.11      9.31 o 
   2   3   7      164.88      154.37     12.22 o 
   3   3   7      188.67      194.65     12.27 o 
   4   3   7        3.10        3.09      0.96 o 
   5   3   7       16.12       16.88      2.87 o 
 -12   4   7        5.21        5.89      1.37 o 
 -11   4   7       57.77       69.17      6.05 o 
 -10   4   7        0.22       -1.15      1.15 o 
  -9   4   7       10.61        8.58      1.77 o 
  -8   4   7        4.16        2.04      1.07 o 
  -7   4   7       16.25       13.96      2.89 o 
  -6   4   7        8.38        6.71      2.19 o 
  -5   4   7        0.03        0.88      0.98 o 
  -4   4   7      109.31      130.60      8.66 o 
  -3   4   7      267.61      261.46     12.93 o 
  -2   4   7       62.27       49.00      5.56 o 
  -1   4   7        2.26        1.95      1.27 o 
   0   4   7       11.82       11.29      1.63 o 
   1   4   7        1.25        0.11      1.45 o 
   2   4   7        6.14        2.81      0.86 o 
   3   4   7       86.73      104.09      8.69 o 
   4   4   7       96.91       99.40      7.65 o 
   5   4   7       34.80       33.19      3.45 o 
 -11   5   7        5.08        4.32      1.05 o 
 -10   5   7        0.92       -0.91      0.91 o 
  -9   5   7        6.65        8.54      2.41 o 
  -8   5   7       45.18       30.44      4.71 o 
  -7   5   7      171.43      140.15      6.95 o 
  -6   5   7        4.27        2.87      0.74 o 
  -5   5   7      260.21      244.61     12.29 o 
  -4   5   7      205.03      198.20     11.35 o 
  -3   5   7       44.58       41.47      5.07 o 
  -2   5   7        3.17        2.29      0.88 o 
  -1   5   7       16.29       20.22      3.99 o 
   0   5   7        0.21       -0.15      0.81 o 
   1   5   7        1.05        1.23      1.26 o 
   2   5   7      113.85      134.79      9.99 o 
   3   5   7        1.07       -0.03      0.79 o 
   4   5   7       63.96       63.51      3.49 o 
 -11   6   7       51.85       57.45      4.55 o 
 -10   6   7       54.64       46.35      5.37 o 
  -9   6   7        1.03        0.96      0.86 o 
  -8   6   7        0.14        2.48      1.37 o 
  -7   6   7      421.83      427.44     18.47 o 
  -6   6   7       28.71       26.92      3.00 o 
  -5   6   7        1.13        1.52      0.89 o 
  -4   6   7       29.69       31.61      3.29 o 
  -3   6   7        6.50        8.46      2.77 o 
  -2   6   7       71.95       79.53      7.72 o 
  -1   6   7        0.01        0.67      1.36 o 
   0   6   7      179.65      168.15     11.40 o 
   1   6   7      199.90      240.12     13.35 o 
   2   6   7        2.56        3.41      1.59 o 
   3   6   7       27.00       30.59      3.66 o 
 -11   7   7        0.08       -0.03      0.58 o 
 -10   7   7        4.08        4.38      1.64 o 
  -9   7   7       59.76       55.58      5.92 o 
  -8   7   7        0.42        2.09      1.17 o 
  -7   7   7      123.88      101.07      8.62 o 
  -6   7   7       16.05        7.36      2.53 o 
  -5   7   7       78.99       86.21      5.45 o 
  -4   7   7      376.74      372.58     20.57 o 
  -3   7   7      284.16      316.13     10.79 o 
  -2   7   7        9.43       11.04      1.95 o 
  -1   7   7        1.67        1.09      0.93 o 
   0   7   7       61.81       57.75      6.21 o 
   1   7   7       15.53       16.99      3.09 o 
   2   7   7        0.62       -0.12      0.87 o 
 -11   8   7       12.05       14.00      2.11 o 
 -10   8   7        3.84        2.84      1.13 o 
  -9   8   7       19.95       18.38      3.28 o 
  -8   8   7       38.67       37.76      4.89 o 
  -7   8   7       83.29      113.21      8.72 o 
  -6   8   7        0.25        0.94      1.09 o 
  -5   8   7        9.89       10.45      2.73 o 
  -4   8   7      211.36      260.94     13.58 o 
  -3   8   7       16.80       21.22      2.86 o 
  -2   8   7       52.73       57.79      4.08 o 
  -1   8   7       61.04       71.21      6.22 o 
   0   8   7       36.61       32.93      3.97 o 
   1   8   7        0.11       -0.33      0.76 o 
 -10   9   7        0.22        0.90      0.94 o 
  -9   9   7       13.48       15.34      2.62 o 
  -8   9   7       22.64       21.74      3.34 o 
  -7   9   7       16.94       18.77      2.33 o 
  -6   9   7        0.20        2.23      1.17 o 
  -5   9   7        0.02        0.81      0.84 o 
  -4   9   7       19.42       10.76      2.44 o 
  -3   9   7        0.93        1.32      1.02 o 
  -2   9   7        1.95        1.21      0.56 o 
  -1   9   7        1.59       -0.03      0.75 o 
  -9  10   7       25.36       31.89      2.96 o 
  -8  10   7        9.68       10.08      1.94 o 
  -7  10   7        0.74        1.03      0.69 o 
  -6  10   7        2.57        2.08      0.75 o 
  -5  10   7       31.65       22.06      3.01 o 
  -4  10   7       10.52       14.84      2.34 o 
  -3  10   7       25.25       23.97      2.60 o 
  -1 -11   8       11.59       11.40      1.91 o 
   0 -11   8        5.03        5.61      1.73 o 
   1 -11   8      163.09      167.51      6.35 o 
   2 -11   8        0.44        0.09      0.53 o 
   3 -11   8       32.08       38.04      3.01 o 
   4 -11   8       29.37       29.76      2.54 o 
   5 -11   8        1.09        5.21      1.71 o 
  -3 -10   8        4.43        9.78      1.94 o 
  -2 -10   8      106.63      104.33      6.91 o 
  -1 -10   8       25.97       28.22      2.63 o 
   0 -10   8        1.51        0.98      1.11 o 
   1 -10   8       11.99       12.14      1.89 o 
   2 -10   8       18.01       16.62      2.40 o 
   3 -10   8       15.33       14.16      1.70 o 
   4 -10   8       58.95       62.86      3.42 o 
   5 -10   8        3.66        3.03      0.96 o 
   6 -10   8        2.82        3.33      1.13 o 
   7 -10   8        7.09        3.72      1.03 o 
  -5  -9   8       13.31       14.89      2.13 o 
  -4  -9   8        0.45        2.11      1.27 o 
  -3  -9   8       43.08       39.86      4.67 o 
  -2  -9   8       12.16       15.81      2.16 o 
  -1  -9   8       88.87       85.91      5.21 o 
   0  -9   8       83.77       99.54      8.49 o 
   1  -9   8      188.18      179.83      8.24 o 
   2  -9   8      264.35      257.80     10.28 o 
   3  -9   8       33.28       38.59      3.66 o 
   4  -9   8        0.81       -0.18      0.48 o 
   5  -9   8       22.14       21.03      2.03 o 
   6  -9   8       18.82       23.39      3.59 o 
   7  -9   8       16.67       17.04      2.77 o 
   8  -9   8       80.90       84.73      4.96 o 
  -6  -8   8       16.11       15.94      2.24 o 
  -5  -8   8        0.37       -0.59      0.91 o 
  -4  -8   8      313.84      346.09     15.13 o 
  -3  -8   8       63.40       77.63      4.91 o 
  -2  -8   8       98.76       99.05      6.95 o 
  -1  -8   8      564.95      558.55     14.64 o 
   0  -8   8      277.21      259.58     10.04 o 
   1  -8   8      127.07      131.43      7.07 o 
   2  -8   8       19.57       27.25      2.56 o 
   3  -8   8        2.24        3.17      0.91 o 
   4  -8   8       17.33       19.20      2.88 o 
   5  -8   8       57.71       71.67      4.87 o 
   6  -8   8        0.33        0.29      1.01 o 
   7  -8   8       25.85       29.24      3.86 o 
   8  -8   8       50.84       58.92      4.67 o 
  -6  -7   8       33.05       27.65      3.74 o 
  -5  -7   8       77.65       80.28      7.15 o 
  -4  -7   8      177.56      186.57     11.67 o 
  -3  -7   8      230.77      212.35     12.10 o 
  -2  -7   8       35.42       41.40      5.37 o 
  -1  -7   8      135.69      117.86      8.14 o 
   0  -7   8       54.44       47.44      4.12 o 
   1  -7   8        7.55       10.05      1.96 o 
   2  -7   8       39.61       47.14      3.34 o 
   3  -7   8      177.98      156.41      7.66 o 
   4  -7   8      105.66       97.99      6.01 o 
   5  -7   8      391.13      397.15     12.26 o 
   6  -7   8       17.48       16.67      3.29 o 
   7  -7   8        1.26        1.73      1.01 o 
   8  -7   8       18.14       21.48      2.87 o 
  -7  -6   8        0.47        1.17      0.95 o 
  -6  -6   8        0.29        0.10      0.93 o 
  -5  -6   8      229.63      226.66     12.90 o 
  -4  -6   8        1.23       -0.07      0.77 o 
  -3  -6   8        0.82        0.07      0.72 o 
  -2  -6   8       45.26       39.32      2.93 o 
  -1  -6   8      171.70      168.27      7.81 o 
   0  -6   8      124.62      120.40      9.20 o 
   2  -6   8       72.30       75.91      5.10 o 
   3  -6   8       11.54       10.32      1.88 o 
   4  -6   8       21.98       13.88      2.29 o 
   5  -6   8       28.40       26.80      3.11 o 
   6  -6   8      190.33      193.10     11.71 o 
   7  -6   8        1.49        1.04      1.41 o 
   8  -6   8        0.23       -0.08      0.55 o 
  -8  -5   8       34.28       30.30      2.35 o 
  -7  -5   8       84.80       78.36      3.91 o 
  -6  -5   8       66.41       75.02      7.33 o 
  -5  -5   8        0.16        0.38      0.88 o 
  -4  -5   8       45.85       49.22      4.13 o 
  -3  -5   8        0.11       -0.14      0.83 o 
  -2  -5   8        9.40        7.56      2.33 o 
  -1  -5   8       74.31       73.46      7.03 o 
   0  -5   8      242.93      227.44     12.84 o 
   1  -5   8      572.71      579.39     21.28 o 
   2  -5   8      496.86      482.30     18.58 o 
   3  -5   8      105.80      112.91      6.27 o 
   4  -5   8      116.35      101.91      6.08 o 
   5  -5   8      163.60      155.94      7.47 o 
   6  -5   8        2.90        4.35      1.62 o 
   7  -5   8      178.18      175.73      9.87 o 
   8  -5   8       42.47       37.89      3.52 o 
  -9  -4   8        0.87        0.30      0.54 o 
  -8  -4   8       43.83       48.62      2.92 o 
  -7  -4   8       57.98       64.93      6.76 o 
  -6  -4   8        0.07        1.14      1.21 o 
  -5  -4   8      100.34       93.67      9.70 o 
  -4  -4   8        0.20        0.82      0.55 o 
  -3  -4   8       55.25       58.92      8.45 o 
  -2  -4   8        9.85        9.28      1.76 o 
  -1  -4   8       24.24       26.15      2.81 o 
   0  -4   8      100.28      104.15      7.75 o 
   1  -4   8       60.93       65.14      6.57 o 
   2  -4   8       38.97       42.57      5.20 o 
   3  -4   8       23.20       31.43      4.58 o 
   4  -4   8       11.23        8.56      1.17 o 
   5  -4   8        0.67        0.29      0.95 o 
   6  -4   8      133.13      128.51      6.45 o 
   7  -4   8        2.27       -0.34      1.39 o 
   8  -4   8      103.97      118.79      6.39 o 
  -9  -3   8       15.51       13.89      2.12 o 
  -8  -3   8       75.56       69.26      6.77 o 
  -7  -3   8        4.35        3.50      1.19 o 
  -6  -3   8      168.79      160.44     13.29 o 
  -5  -3   8       49.69       45.99      3.22 o 
  -4  -3   8       25.64       21.38      4.09 o 
  -3  -3   8      202.96      224.49     11.01 o 
  -2  -3   8       15.59       19.86      2.39 o 
  -1  -3   8       89.28       77.17      6.62 o 
   0  -3   8       31.37       34.35      3.26 o 
   1  -3   8        7.02       11.98      1.86 o 
   2  -3   8        0.94        9.03      2.52 o 
   3  -3   8      171.74      191.37     11.75 o 
   4  -3   8       95.66       88.72      5.51 o 
   5  -3   8       69.97       80.14      5.22 o 
   6  -3   8       36.72       37.90      5.11 o 
   7  -3   8        1.59        0.66      1.01 o 
   8  -3   8        1.98        1.25      0.67 o 
 -10  -2   8        3.60        4.18      1.42 o 
  -9  -2   8       21.95       28.80      4.09 o 
  -8  -2   8       17.05       10.54      2.74 o 
  -7  -2   8      156.52      152.03     10.73 o 
  -6  -2   8      113.87      111.26      6.70 o 
  -5  -2   8        0.13        0.16      0.75 o 
  -4  -2   8        5.72        6.85      1.44 o 
  -3  -2   8        3.57        4.35      1.22 o 
  -2  -2   8        0.42        0.91      0.72 o 
  -1  -2   8        2.91        2.38      2.80 o 
   0  -2   8        0.26       -0.50      0.62 o 
   1  -2   8      102.18      104.83      5.70 o 
   2  -2   8       69.60       76.53      7.26 o 
   3  -2   8      119.78      132.85      9.87 o 
   4  -2   8       52.82       45.44      5.81 o 
   5  -2   8      125.38      114.23      9.26 o 
   6  -2   8        0.01       -0.13      1.10 o 
   7  -2   8       14.59       14.08      2.66 o 
   8  -2   8        1.66        2.76      0.99 o 
 -10  -1   8       19.88       16.63      2.59 o 
  -9  -1   8       55.14       51.17      5.58 o 
  -8  -1   8      290.29      264.57     14.14 o 
  -7  -1   8      182.28      164.66     12.74 o 
  -6  -1   8      110.07      105.41     10.26 o 
  -5  -1   8      204.53      194.05     11.89 o 
  -4  -1   8      707.15      682.10     22.59 o 
  -3  -1   8       72.82       71.11      6.31 o 
  -2  -1   8        1.19        1.87      0.76 o 
  -1  -1   8       63.36       67.26      4.67 o 
   0  -1   8       45.80       62.78      4.45 o 
   1  -1   8      486.26      500.84     19.29 o 
   2  -1   8       13.38       11.11      2.79 o 
   3  -1   8        0.16        1.40      0.90 o 
   4  -1   8      450.15      442.46     18.95 o 
   5  -1   8        0.40        0.62      1.49 o 
   6  -1   8        3.77        2.45      1.54 o 
   7  -1   8        0.27        0.47      0.56 o 
 -11   0   8       35.83       28.63      3.22 o 
 -10   0   8        0.27       -0.37      0.94 o 
  -9   0   8       12.65       13.70      2.12 o 
  -8   0   8       81.48       88.51      8.03 o 
  -7   0   8      278.29      308.68     15.28 o 
  -6   0   8      115.85      100.32     13.08 o 
  -5   0   8      338.31      363.21     58.25 o 
  -4   0   8      134.02      120.40     20.96 o 
  -3   0   8        6.43        5.30      1.24 o 
  -2   0   8      311.93      308.43     15.96 o 
  -1   0   8      238.04      244.48      8.78 o 
   0   0   8      119.85      120.62      6.15 o 
   1   0   8       51.44       67.77      6.90 o 
   2   0   8      255.37      215.44     12.83 o 
   3   0   8       24.53       27.00      4.42 o 
   4   0   8        1.83        1.75      1.68 o 
   5   0   8        0.86        1.43      1.35 o 
   6   0   8        0.03        0.66      0.93 o 
   7   0   8       13.69       15.95      1.55 o 
 -11   1   8        1.18        0.35      0.55 o 
 -10   1   8       61.65       62.67      4.15 o 
  -9   1   8       56.45       59.07      6.31 o 
  -8   1   8      151.83      156.59     10.98 o 
  -7   1   8      330.30      279.08     14.76 o 
  -6   1   8      417.23      391.04     12.12 o 
  -5   1   8      327.86      296.13     18.35 o 
  -4   1   8      248.91      272.91     30.31 o 
  -3   1   8      167.89      180.50      6.62 o 
  -2   1   8      163.47      157.77     12.98 o 
  -1   1   8       50.15       62.76      4.55 o 
   0   1   8      278.71      308.55     14.90 o 
   1   1   8      112.08      115.66      9.19 o 
   2   1   8      118.62      104.30      8.50 o 
   3   1   8      212.33      204.12     12.33 o 
   4   1   8      121.15      136.51      9.88 o 
   5   1   8        5.34        7.43      2.30 o 
   6   1   8        2.27        1.56      0.91 o 
 -11   2   8       48.83       48.36      4.55 o 
 -10   2   8       12.20       12.81      2.65 o 
  -9   2   8        8.59        9.28      2.59 o 
  -8   2   8       87.55       76.25      7.61 o 
  -7   2   8       25.29       26.04      4.41 o 
  -6   2   8      873.87      745.35     35.97 o 
  -5   2   8      630.11      661.66     42.14 o 
  -4   2   8      715.29      752.11     40.64 o 
  -3   2   8        9.00        5.45      1.94 o 
  -2   2   8       30.71       45.52      3.78 o 
  -1   2   8      360.39      384.26     11.54 o 
   0   2   8       23.00       21.68      3.87 o 
   1   2   8       48.39       50.72      3.40 o 
   2   2   8      123.09      120.97      6.57 o 
   3   2   8       14.44       14.45      2.34 o 
   4   2   8       35.91       36.17      3.33 o 
   5   2   8       57.62       61.56      5.32 o 
   6   2   8      102.77      119.91      6.19 o 
 -11   3   8        7.20       10.28      2.22 o 
 -10   3   8        6.74        9.02      1.52 o 
  -9   3   8        0.88        0.48      0.54 o 
  -8   3   8      135.90      129.96      6.81 o 
  -7   3   8       69.70       61.18      6.53 o 
  -6   3   8      109.96      100.38      5.88 o 
  -5   3   8      162.02      154.81      8.03 o 
  -4   3   8      139.34      141.16      7.80 o 
  -3   3   8      143.22      158.98     10.29 o 
  -2   3   8       59.12       55.95      4.13 o 
  -1   3   8        2.20        4.69      1.81 o 
   0   3   8      146.74      142.70      7.09 o 
   1   3   8      115.85      100.75      8.81 o 
   2   3   8        0.15        1.51      0.70 o 
   3   3   8       14.74       15.95      3.32 o 
   4   3   8       10.71        9.54      2.37 o 
   5   3   8       12.79        9.80      2.04 o 
 -11   4   8       36.09       30.85      3.80 o 
 -10   4   8      158.64      194.09     11.19 o 
  -9   4   8        1.37        2.08      0.96 o 
  -8   4   8       14.53       12.11      2.84 o 
  -7   4   8      161.92      227.92      9.00 o 
  -6   4   8       38.03       41.96      5.34 o 
  -5   4   8       36.73       53.97      5.99 o 
  -4   4   8       30.89       21.46      3.72 o 
  -3   4   8        4.20        3.63      1.50 o 
  -2   4   8       19.36       14.91      2.31 o 
  -1   4   8      125.38      135.02      6.83 o 
   0   4   8        0.08        0.38      1.51 o 
   1   4   8      422.89      387.02     17.93 o 
   2   4   8      310.33      394.15     17.39 o 
   3   4   8        2.66        2.45      1.55 o 
   4   4   8       12.59       13.73      1.68 o 
 -11   5   8        0.00        0.07      0.68 o 
 -10   5   8        1.12        0.05      0.59 o 
  -9   5   8       36.87       35.85      3.45 o 
  -8   5   8        0.01       -1.18      1.32 o 
  -7   5   8       22.22       26.09      7.02 o 
  -6   5   8       80.12       72.04      6.86 o 
  -5   5   8       62.98       52.31      4.25 o 
  -4   5   8       30.47       27.61      6.94 o 
  -3   5   8       49.64       52.23      6.28 o 
  -2   5   8      141.51      145.89     10.62 o 
  -1   5   8      619.13      658.50     24.16 o 
   0   5   8        6.75       12.42      2.40 o 
   1   5   8       26.61       31.26      3.17 o 
   2   5   8       14.98       14.44      2.01 o 
   3   5   8        0.42        0.18      0.45 o 
 -11   6   8        8.97       14.08      2.29 o 
 -10   6   8       27.40       30.56      2.72 o 
  -9   6   8        9.00        9.09      1.73 o 
  -8   6   8        0.19        0.28      0.96 o 
  -7   6   8        4.37        2.79      0.95 o 
  -6   6   8       49.29       49.57      4.17 o 
  -5   6   8       20.86       25.61      3.01 o 
  -4   6   8        0.78        1.94      1.06 o 
  -3   6   8       12.87       15.23      3.32 o 
  -2   6   8        3.91        4.71      1.98 o 
  -1   6   8       77.41       72.29      7.30 o 
   0   6   8        4.11        2.77      1.68 o 
   1   6   8        9.96        8.88      2.60 o 
   2   6   8       11.88       15.96      2.67 o 
 -11   7   8        2.38        1.81      0.78 o 
 -10   7   8        4.82        4.50      1.02 o 
  -9   7   8       82.60       77.78      6.69 o 
  -8   7   8       15.21       10.63      2.59 o 
  -7   7   8        7.47        3.05      1.28 o 
  -6   7   8       15.05       20.59      2.55 o 
  -5   7   8        3.44        7.64      1.51 o 
  -4   7   8       11.11       11.31      1.95 o 
  -3   7   8       10.11       10.57      1.86 o 
  -2   7   8        7.55        3.00      1.45 o 
  -1   7   8        0.56        1.09      1.08 o 
   0   7   8        5.69        6.50      1.89 o 
   1   7   8        3.18        6.86      1.74 o 
 -10   8   8        3.73        2.90      1.11 o 
  -9   8   8        0.19        0.54      0.58 o 
  -8   8   8       23.77       24.39      3.67 o 
  -7   8   8      102.56       91.21      5.26 o 
  -6   8   8       32.11       24.69      3.80 o 
  -5   8   8       51.24       43.42      5.02 o 
  -4   8   8       26.11       22.01      2.49 o 
  -3   8   8       10.64        9.94      1.59 o 
  -2   8   8        4.17        2.58      1.24 o 
  -1   8   8        5.04        8.82      2.03 o 
   0   8   8       10.71       12.04      2.00 o 
  -9   9   8        1.43        0.31      0.89 o 
  -8   9   8       52.36       57.61      4.95 o 
  -7   9   8        0.18        0.45      0.81 o 
  -6   9   8       19.45       29.38      3.72 o 
  -5   9   8       23.40       30.81      3.75 o 
  -4   9   8       10.76        8.72      1.86 o 
  -3   9   8        0.01        0.53      0.48 o 
  -7  10   8        0.10        0.60      0.46 o 
  -6  10   8       24.81       27.75      2.99 o 
   0 -11   9        9.53        9.94      1.97 o 
   1 -11   9      167.12      192.27      9.29 o 
   2 -11   9      106.17      113.64      7.10 o 
   3 -11   9       39.11       43.68      4.18 o 
  -3 -10   9        1.12        2.86      1.05 o 
  -2 -10   9        9.45       10.35      1.35 o 
  -1 -10   9       11.91       16.76      2.88 o 
   0 -10   9       87.47       88.32      7.02 o 
   1 -10   9       31.89       33.11      4.42 o 
   2 -10   9       79.96       85.46      7.06 o 
   3 -10   9        3.00        2.31      0.87 o 
   4 -10   9       14.34       10.69      1.83 o 
  -4  -9   9       25.32       20.64      2.88 o 
  -3  -9   9        2.30        3.11      1.47 o 
  -2  -9   9        0.11        0.26      0.53 o 
  -1  -9   9       26.97       26.52      4.12 o 
   0  -9   9        8.20        7.39      2.32 o 
   1  -9   9        9.41        9.51      1.90 o 
   2  -9   9       42.54       56.54      4.42 o 
   3  -9   9       46.43       37.38      3.39 o 
   4  -9   9       17.74       13.62      2.11 o 
   5  -9   9        6.04        5.90      1.28 o 
   6  -9   9        7.55        5.95      1.71 o 
   7  -9   9        5.91        6.01      1.42 o 
  -5  -8   9       17.51       10.74      2.18 o 
  -4  -8   9       33.84       40.89      4.79 o 
  -3  -8   9       73.44       72.43      4.67 o 
  -2  -8   9        9.57       13.57      2.17 o 
  -1  -8   9        5.92        7.46      1.66 o 
   0  -8   9      403.33      400.04     12.62 o 
   1  -8   9        1.08        1.17      0.85 o 
   2  -8   9       15.96       10.32      2.65 o 
   3  -8   9       98.84       96.17      4.71 o 
   4  -8   9      122.44      116.12      6.36 o 
   5  -8   9       71.66       80.08      4.97 o 
   6  -8   9        4.65        4.28      1.62 o 
   7  -8   9        6.23        5.90      1.59 o 
  -6  -7   9        8.19        6.97      1.73 o 
  -5  -7   9        0.33        2.26      1.31 o 
  -4  -7   9       55.55       69.00      6.88 o 
  -3  -7   9       27.06       29.89      4.54 o 
  -2  -7   9        1.12        4.45      1.35 o 
  -1  -7   9       33.60       26.23      3.18 o 
   0  -7   9      203.26      199.35      8.72 o 
   1  -7   9       38.35       36.45      3.69 o 
   2  -7   9       14.73       12.77      1.78 o 
   3  -7   9       37.11       34.59      3.62 o 
   4  -7   9       73.34       69.35      5.03 o 
   5  -7   9       92.10       89.99      5.47 o 
   6  -7   9        1.27        0.49      0.80 o 
   7  -7   9       59.38       62.58      5.21 o 
  -7  -6   9      106.86      114.68      6.94 o 
  -6  -6   9       15.79       16.54      3.17 o 
  -5  -6   9       74.53       78.83      7.29 o 
  -4  -6   9       15.53       16.41      2.41 o 
  -3  -6   9       81.99       87.05      4.48 o 
  -2  -6   9       10.54        7.93      1.97 o 
  -1  -6   9        0.18        0.52      1.39 o 
   0  -6   9       10.19       10.02      2.26 o 
   1  -6   9      375.82      348.20      9.46 o 
   2  -6   9      100.93      101.19      6.16 o 
   3  -6   9      202.45      216.03      9.16 o 
   4  -6   9      107.04      104.70      6.22 o 
   5  -6   9      109.90      109.11      6.09 o 
   6  -6   9       17.76       16.26      3.10 o 
   7  -6   9       10.50        6.76      1.91 o 
  -8  -5   9        0.22        0.47      0.98 o 
  -7  -5   9       11.33       13.63      1.54 o 
  -6  -5   9      211.14      206.69     12.05 o 
  -5  -5   9       12.89       12.41      3.12 o 
  -4  -5   9      284.30      263.24     11.20 o 
  -3  -5   9       16.77       14.79      3.21 o 
  -2  -5   9      235.29      183.77     10.90 o 
  -1  -5   9       14.78       16.39      3.67 o 
   0  -5   9      435.31      484.03     20.06 o 
   1  -5   9       32.43       35.53      2.89 o 
   2  -5   9       16.38       13.47      2.25 o 
   3  -5   9      181.51      160.55      7.79 o 
   4  -5   9       43.79       47.73      7.15 o 
   5  -5   9       34.67       27.01      3.03 o 
   6  -5   9       11.26        8.05      2.14 o 
   7  -5   9       34.38       28.37      3.28 o 
  -8  -4   9       25.16       22.03      2.07 o 
  -7  -4   9       56.47       69.05      6.88 o 
  -6  -4   9       67.49       55.24      6.37 o 
  -5  -4   9       26.35       27.73      3.17 o 
  -4  -4   9       24.96       26.46      2.97 o 
  -3  -4   9       44.19       39.90      3.00 o 
  -2  -4   9       42.54       50.40      4.27 o 
  -1  -4   9       13.13       46.52      5.65 o 
   0  -4   9        0.21        1.80      1.37 o 
   1  -4   9      102.50       87.45      7.84 o 
   2  -4   9        1.37        2.36      0.87 o 
   3  -4   9      697.38      626.81     15.93 o 
   4  -4   9       46.36       40.78      3.08 o 
   5  -4   9        6.19        5.66      1.10 o 
   6  -4   9        0.01        0.05      0.58 o 
   7  -4   9        0.74        1.17      0.82 o 
  -9  -3   9        7.00        4.31      1.02 o 
  -8  -3   9       24.36       24.71      4.06 o 
  -7  -3   9       52.06       55.34      6.34 o 
  -6  -3   9       88.10       81.56      5.54 o 
  -5  -3   9       16.81       15.41      2.35 o 
  -4  -3   9       74.34       59.49      3.77 o 
  -3  -3   9       28.63       23.02      2.93 o 
  -2  -3   9       23.63       18.61      3.57 o 
  -1  -3   9       41.23       46.86      4.03 o 
   0  -3   9       88.75       88.08      5.54 o 
   1  -3   9       32.79       24.91      4.12 o 
   2  -3   9        8.50        6.37      1.17 o 
   3  -3   9        6.00        7.13      1.55 o 
   4  -3   9       36.66       38.18      3.62 o 
   5  -3   9       22.10       20.10      2.56 o 
   6  -3   9        0.91        0.82      0.54 o 
   7  -3   9        6.67        6.15      1.64 o 
 -10  -2   9        0.01       -0.05      0.43 o 
  -9  -2   9        0.27        1.55      1.07 o 
  -8  -2   9       42.60       43.38      5.42 o 
  -7  -2   9      147.64      146.27      9.74 o 
  -6  -2   9        5.19        4.60      1.28 o 
  -5  -2   9      145.52      137.22     14.61 o 
  -4  -2   9        7.88        8.75      2.41 o 
  -3  -2   9        4.10        1.43      1.16 o 
  -2  -2   9      284.78      282.02     13.51 o 
  -1  -2   9      213.60      205.02      9.64 o 
   0  -2   9       29.47       23.80      2.86 o 
   1  -2   9      223.48      219.04     12.97 o 
   2  -2   9      391.88      369.13     10.46 o 
   3  -2   9        0.22        0.36      0.84 o 
   4  -2   9      226.12      212.29      8.78 o 
   5  -2   9       91.13       79.77      5.03 o 
   6  -2   9       62.53       68.66      4.14 o 
 -10  -1   9        6.14        4.79      1.41 o 
  -9  -1   9        6.46        3.44      1.61 o 
  -8  -1   9       35.32       31.61      4.84 o 
  -7  -1   9      429.67      376.70     12.89 o 
  -6  -1   9      590.09      528.48     15.34 o 
  -5  -1   9       77.81       68.89      7.31 o 
  -4  -1   9     1064.87      993.29     30.24 o 
  -3  -1   9      391.38      383.44     25.73 o 
  -2  -1   9       33.39       33.28      3.33 o 
  -1  -1   9      182.84      186.59     10.12 o 
   0  -1   9        4.84        4.33      1.22 o 
   1  -1   9      356.70      390.79     17.77 o 
   2  -1   9        1.40        1.30      0.96 o 
   3  -1   9        0.01       -0.74      0.74 o 
   4  -1   9      128.27      108.35      8.92 o 
   5  -1   9       78.18       80.23      7.27 o 
   6  -1   9       33.91       35.76      2.26 o 
 -10   0   9        5.12        3.54      1.55 o 
  -9   0   9        9.91        9.24      2.39 o 
  -8   0   9       12.10        7.29      1.50 o 
  -7   0   9       55.67       53.42      4.41 o 
  -6   0   9      529.61      500.79     39.98 o 
  -5   0   9      177.50      204.92     12.04 o 
  -4   0   9       53.01       46.05      5.50 o 
  -3   0   9       40.34       36.35      4.43 o 
  -2   0   9      553.56      470.52     13.11 o 
  -1   0   9      228.42      269.74     15.86 o 
   0   0   9      474.89      490.88     19.84 o 
   1   0   9        2.18        2.20      0.71 o 
   2   0   9      155.67      166.17     11.16 o 
   3   0   9      274.46      291.63     15.09 o 
   4   0   9       17.00       14.76      3.28 o 
   5   0   9       17.29       15.30      3.09 o 
   6   0   9        7.72        7.27      1.72 o 
 -10   1   9        7.65        4.81      1.10 o 
  -9   1   9        0.46       -0.06      0.64 o 
  -8   1   9       70.09       74.32      7.44 o 
  -7   1   9        6.38        5.11      1.16 o 
  -6   1   9       62.99       68.79      4.00 o 
  -5   1   9        1.07        2.83      1.21 o 
  -4   1   9      210.43      237.38     13.13 o 
  -3   1   9       78.28       79.74      5.13 o 
  -2   1   9      265.74      295.79     10.32 o 
  -1   1   9      127.89      125.87      6.64 o 
   0   1   9      274.15      288.08     14.93 o 
   1   1   9        0.00        0.74      0.66 o 
   2   1   9        2.13       -0.16      1.24 o 
   3   1   9       38.83       37.39      5.20 o 
   4   1   9       23.47       23.60      3.90 o 
   5   1   9        2.60        0.63      0.67 o 
 -11   2   9        7.11        4.10      1.34 o 
 -10   2   9       21.90       25.37      3.64 o 
  -9   2   9      144.77      141.37      9.85 o 
  -8   2   9       30.06       21.41      4.15 o 
  -7   2   9       30.26       31.24      4.86 o 
  -6   2   9       10.59        9.94      2.60 o 
  -5   2   9        3.73        2.04      0.91 o 
  -4   2   9       50.01       62.84      6.65 o 
  -3   2   9        4.85        6.68      2.09 o 
  -2   2   9       20.33       24.40      2.85 o 
  -1   2   9      128.10      146.95      9.07 o 
   0   2   9        0.55       -1.06      1.06 o 
   1   2   9      329.83      318.39     34.10 o 
   2   2   9      297.85      281.66     14.29 o 
   3   2   9       35.55       34.37      4.53 o 
   4   2   9       35.71       36.86      4.64 o 
   5   2   9       12.12       15.39      2.37 o 
 -11   3   9       34.74       45.32      2.71 o 
 -10   3   9        7.63        7.93      2.08 o 
  -9   3   9       54.31       55.03      6.12 o 
  -8   3   9        1.59        1.24      0.95 o 
  -7   3   9        1.18        3.57      1.61 o 
  -6   3   9      186.00      162.31     10.92 o 
  -5   3   9       30.68       30.34      4.57 o 
  -4   3   9        0.60       -0.77      0.77 o 
  -3   3   9       84.55       79.18      5.40 o 
  -2   3   9        0.30        0.50      1.12 o 
  -1   3   9       60.30       62.09      4.73 o 
   0   3   9        2.72        3.41      1.17 o 
   1   3   9      439.98      373.82     15.91 o 
   2   3   9       56.47       56.00      4.33 o 
   3   3   9       22.04       23.95      2.99 o 
   4   3   9       56.88       69.65      3.58 o 
 -11   4   9       53.11       56.57      4.76 o 
 -10   4   9       18.27       16.04      2.86 o 
  -9   4   9        0.10        0.42      0.54 o 
  -8   4   9       49.13       37.66      4.79 o 
  -7   4   9      279.40      283.09     10.43 o 
  -6   4   9      100.38       88.11      8.06 o 
  -5   4   9        0.69        0.77      0.70 o 
  -4   4   9       20.20       22.84      4.01 o 
  -3   4   9      195.58      162.87     11.14 o 
  -2   4   9      155.77      160.26     11.80 o 
  -1   4   9       98.95       93.17      5.82 o 
   0   4   9      197.51      207.36      8.70 o 
   1   4   9        1.31        3.58      1.16 o 
   2   4   9       81.85       72.10      4.57 o 
   3   4   9       22.17       29.57      2.45 o 
 -11   5   9        4.02        6.71      1.58 o 
 -10   5   9       21.36       27.18      2.50 o 
  -9   5   9      110.71      103.89      5.63 o 
  -8   5   9       19.31       16.74      3.15 o 
  -7   5   9       32.45       36.01      3.47 o 
  -6   5   9       10.19        9.21      2.56 o 
  -5   5   9      162.35      152.64     19.41 o 
  -4   5   9       93.45       76.64      7.59 o 
  -3   5   9       33.85       37.71      5.24 o 
  -2   5   9       82.08       79.95      7.83 o 
  -1   5   9       19.83       21.81      4.07 o 
   0   5   9       58.36       77.27      4.88 o 
   1   5   9       27.63       20.08      2.34 o 
   2   5   9        0.42        1.39      0.85 o 
 -11   6   9        3.49        3.84      1.19 o 
 -10   6   9        0.03        0.25      0.43 o 
  -9   6   9       11.38       12.43      1.84 o 
  -8   6   9       16.72       10.47      2.46 o 
  -7   6   9        5.63        8.10      1.65 o 
  -6   6   9        6.07        5.31      1.34 o 
  -5   6   9        1.05        1.36      0.83 o 
  -4   6   9       22.20       32.08      4.74 o 
  -3   6   9       20.60       21.58      4.06 o 
  -2   6   9        5.82        6.57      2.28 o 
  -1   6   9        0.11        2.54      1.45 o 
   0   6   9        8.26        8.62      2.32 o 
   1   6   9       21.03       24.25      3.27 o 
   2   6   9       11.34        9.17      1.56 o 
 -10   7   9        3.43        2.53      0.65 o 
  -9   7   9       56.28       42.12      9.55 o 
  -8   7   9        1.26        1.25      0.63 o 
  -7   7   9       40.82       47.20      3.56 o 
  -6   7   9       14.08       10.14      1.67 o 
  -5   7   9        1.11        1.64      0.64 o 
  -4   7   9        0.02        1.44      1.12 o 
  -3   7   9        0.23        0.72      0.89 o 
  -2   7   9        3.09        2.36      1.43 o 
  -1   7   9       34.16       30.79      3.95 o 
   0   7   9        1.41        0.47      0.66 o 
  -9   8   9       55.56       50.53     25.31 o 
  -8   8   9       66.22       49.33      4.65 o 
  -7   8   9       49.02       59.00      5.40 o 
  -5   8   9        0.01        0.33      0.50 o 
  -4   8   9       15.38       17.53      2.76 o 
  -3   8   9       10.40        9.20      1.96 o 
  -2   8   9        3.19        2.83      1.13 o 
  -1   8   9        0.10        0.11      0.45 o 
  -8   9   9       43.38       49.73      3.84 o 
  -7   9   9        0.03       -0.81      0.81 o 
  -6   9   9        0.60        1.28      1.01 o 
   0 -11  10        0.69        0.60      0.87 o 
   1 -11  10        0.47        1.50      0.95 o 
   2 -11  10      103.77      111.23      6.13 o 
   3 -11  10        1.72        0.99      0.61 o 
  -2 -10  10        3.26        2.14      0.84 o 
  -1 -10  10        1.95        0.43      0.75 o 
   0 -10  10       11.38       14.69      2.70 o 
   1 -10  10       17.02       17.48      2.96 o 
   2 -10  10       14.92       21.96      3.18 o 
   3 -10  10        6.55        5.76      1.18 o 
   4 -10  10        0.26        0.95      0.92 o 
  -4  -9  10       14.54       14.19      2.11 o 
  -3  -9  10       11.33       10.29      1.40 o 
  -2  -9  10       10.80       11.27      1.67 o 
  -1  -9  10        2.14        1.96      1.27 o 
   0  -9  10      115.65      121.74      8.86 o 
   1  -9  10        0.68        1.48      0.91 o 
   2  -9  10        0.80        1.66      1.27 o 
   3  -9  10       92.34      103.66      5.33 o 
   4  -9  10       19.41       27.60      3.83 o 
   5  -9  10        0.02       -0.49      0.67 o 
  -5  -8  10        0.07        1.69      0.95 o 
  -4  -8  10        8.69        5.05      1.61 o 
  -3  -8  10      211.20      207.09      7.71 o 
  -2  -8  10       14.00       10.73      1.85 o 
  -1  -8  10       13.73       14.28      2.23 o 
   0  -8  10       15.04       10.76      2.01 o 
   1  -8  10       21.32       23.39      2.92 o 
   2  -8  10        6.52        4.58      1.20 o 
   3  -8  10       82.01       69.05      6.91 o 
   4  -8  10       60.73       55.98      4.20 o 
   5  -8  10        1.60        0.66      0.68 o 
   6  -8  10       23.73       17.72      2.74 o 
  -6  -7  10        0.81        1.04      0.67 o 
  -5  -7  10        0.11        0.36      0.94 o 
  -4  -7  10      157.04      177.19      7.36 o 
  -3  -7  10        3.14        3.07      1.60 o 
  -2  -7  10       13.62       15.68      2.34 o 
  -1  -7  10        1.57        1.26      0.96 o 
   0  -7  10        6.06        5.11      1.37 o 
   1  -7  10        1.30        0.95      0.77 o 
   2  -7  10       77.77       93.78      5.70 o 
   3  -7  10       38.41       37.27      3.67 o 
   4  -7  10       36.84       26.44      3.02 o 
   5  -7  10      207.32      189.20     12.26 o 
   6  -7  10        0.75        0.61      0.67 o 
  -7  -6  10      139.97      136.79      7.20 o 
  -6  -6  10       81.61       87.69      6.91 o 
  -5  -6  10        0.02       -0.47      0.62 o 
  -4  -6  10       57.21       58.50      4.34 o 
  -3  -6  10        5.46        8.28      2.89 o 
  -2  -6  10      231.88      228.89     13.51 o 
  -1  -6  10       12.21       10.15      1.97 o 
   0  -6  10        1.26        2.80      0.89 o 
   1  -6  10      321.97      326.22     19.67 o 
   2  -6  10        0.29        6.66      7.23 o 
   3  -6  10      121.28       97.22      6.00 o 
   4  -6  10      191.36      199.66      8.42 o 
   5  -6  10        0.20        2.36      0.97 o 
   6  -6  10      226.40      231.13     14.46 o 
  -7  -5  10        6.14        3.08      0.91 o 
  -6  -5  10       10.95        9.02      2.41 o 
  -5  -5  10      139.10      146.53      7.07 o 
  -4  -5  10      245.59      214.21     11.68 o 
  -3  -5  10       23.99       25.39      4.25 o 
  -2  -5  10       17.37       15.30      3.20 o 
  -1  -5  10        0.46        0.91      0.99 o 
   0  -5  10        4.17        8.64      2.61 o 
   1  -5  10        3.99        1.74      1.55 o 
   2  -5  10      294.12      289.06     10.68 o 
   3  -5  10        2.54        5.37      1.48 o 
   4  -5  10       52.44       53.78      4.27 o 
   5  -5  10      132.55      130.40      6.21 o 
   6  -5  10        0.03        0.81      0.56 o 
  -8  -4  10        0.49        0.57      0.41 o 
  -7  -4  10        5.18        4.51      1.83 o 
  -6  -4  10      116.94      113.80      8.93 o 
  -5  -4  10       14.33       18.53      3.41 o 
  -4  -4  10      119.09      113.73      6.33 o 
  -3  -4  10       24.05       17.94      2.48 o 
  -2  -4  10      245.26      226.98     12.91 o 
  -1  -4  10       41.64       49.37      4.26 o 
   0  -4  10       46.88       38.40      5.08 o 
   1  -4  10        0.00        1.43      1.04 o 
   2  -4  10        7.34        5.37      1.40 o 
   3  -4  10      119.47      106.18      6.23 o 
   4  -4  10      151.81      152.83      7.24 o 
   5  -4  10        7.37        6.04      1.72 o 
   6  -4  10       49.27       55.51      4.60 o 
  -9  -3  10        1.40        1.47      0.58 o 
  -8  -3  10       95.66      113.13      8.18 o 
  -7  -3  10        0.43        1.11      1.18 o 
  -6  -3  10       45.56       47.93      4.21 o 
  -5  -3  10        0.00       -0.68      1.89 o 
  -4  -3  10        0.65        1.34      0.75 o 
  -3  -3  10      333.58      305.11     15.55 o 
  -2  -3  10       16.55       16.68      2.04 o 
  -1  -3  10      168.06      173.85      8.13 o 
   0  -3  10       38.57       27.36      2.10 o 
   1  -3  10        0.46        3.17      1.22 o 
   2  -3  10        0.56        1.97      1.33 o 
   3  -3  10       24.56       20.97      2.68 o 
   4  -3  10        7.14        7.53      1.74 o 
   5  -3  10       11.09        6.54      1.36 o 
   6  -3  10        0.01        0.99      0.84 o 
  -9  -2  10        1.06        1.46      1.16 o 
  -8  -2  10        8.43        7.49      2.17 o 
  -7  -2  10        0.24        0.91      1.66 o 
  -6  -2  10        1.19        0.92      0.80 o 
  -5  -2  10      222.39      201.11     23.91 o 
  -4  -2  10        7.52        8.60      1.78 o 
  -3  -2  10      368.55      376.37     10.04 o 
  -2  -2  10       91.65       86.42      5.66 o 
  -1  -2  10      233.70      227.59     17.51 o 
   0  -2  10      968.95     1002.52     39.83 o 
   1  -2  10       77.17       64.82      6.58 o 
   2  -2  10     1039.20      912.91     27.65 o 
   3  -2  10       90.54       90.53      5.65 o 
   4  -2  10        5.37        4.42      1.22 o 
   5  -2  10       26.91       28.68      2.29 o 
   6  -2  10       35.57       34.66      3.24 o 
 -10  -1  10        0.16        0.95      0.69 o 
  -9  -1  10        0.06        0.55      0.62 o 
  -8  -1  10        4.21        2.50      1.31 o 
  -7  -1  10        1.04       -0.07      0.60 o 
  -6  -1  10       25.72       28.02      3.25 o 
  -5  -1  10       22.78       21.44      2.79 o 
  -4  -1  10       95.01       98.40      4.70 o 
  -3  -1  10       84.11       79.37      5.33 o 
  -2  -1  10       37.90       33.03      3.51 o 
  -1  -1  10        4.46       15.43      7.15 o 
   0  -1  10      249.93      229.73     12.79 o 
   1  -1  10       98.88      104.54      8.68 o 
   2  -1  10       18.97       17.59      3.65 o 
   3  -1  10       10.40       12.93      2.27 o 
   4  -1  10       10.49        6.44      1.41 o 
   5  -1  10       14.22       15.28      1.91 o 
 -10   0  10       37.33       42.34      4.22 o 
  -9   0  10       18.46       20.91      3.41 o 
  -8   0  10       27.34       29.06      3.08 o 
  -7   0  10      287.59      288.64     10.49 o 
  -6   0  10       13.58       16.77      2.50 o 
  -5   0  10       34.51       37.31      2.99 o 
  -4   0  10       18.77       17.22      1.94 o 
  -3   0  10       31.91       35.54      2.93 o 
  -2   0  10        8.17       13.81      1.78 o 
  -1   0  10      204.31      171.61     14.87 o 
   0   0  10      383.02      417.17     18.01 o 
   1   0  10        2.73        1.62      0.88 o 
   2   0  10        2.33        0.25      0.94 o 
   3   0  10       33.82       24.60      4.09 o 
   4   0  10        5.88        3.00      1.44 o 
   5   0  10        0.12        0.06      0.67 o 
 -10   1  10        1.16        1.94      0.71 o 
  -9   1  10       11.04       11.11      2.79 o 
  -8   1  10       97.59       92.45      8.28 o 
  -7   1  10       11.89       14.33      2.31 o 
  -6   1  10     1005.44     1002.45     24.25 o 
  -5   1  10      220.02      208.25     10.35 o 
  -4   1  10       62.06       71.20      9.55 o 
  -3   1  10      653.84      593.33     21.43 o 
  -2   1  10       72.48       74.67      6.79 o 
  -1   1  10        0.76        1.10      1.35 o 
   0   1  10        0.15        0.93      0.82 o 
   1   1  10      143.41      136.72     10.17 o 
   2   1  10        3.22        2.89      1.29 o 
   3   1  10        8.57        6.35      2.13 o 
   4   1  10       49.07       46.11      4.83 o 
   5   1  10        5.03        3.49      1.00 o 
 -10   2  10        0.02        0.45      0.65 o 
  -9   2  10        0.41        2.32      1.43 o 
  -8   2  10        7.74        7.66      2.32 o 
  -7   2  10        5.60        4.08      1.62 o 
  -6   2  10      400.64      446.49     13.27 o 
  -5   2  10       62.11       65.61      5.22 o 
  -4   2  10        0.13        1.27      0.73 o 
  -3   2  10       77.17       82.78      5.39 o 
  -2   2  10       78.41       84.57      9.60 o 
  -1   2  10      132.05      129.29      8.09 o 
   0   2  10       47.57       59.01      4.61 o 
   1   2  10        2.09        1.02      1.69 o 
   2   2  10      143.40      154.31      8.89 o 
   3   2  10       26.66       24.08      3.62 o 
   4   2  10       31.62       31.16      3.48 o 
 -10   3  10        0.88        0.66      0.83 o 
  -9   3  10        7.82        5.24      1.93 o 
  -8   3  10       23.69       22.42      4.09 o 
  -7   3  10        0.83       -0.50      0.96 o 
  -6   3  10      113.17      133.20     10.04 o 
  -5   3  10        4.10        3.91      1.74 o 
  -4   3  10        7.46        8.12      1.67 o 
  -3   3  10       78.64       89.69      5.63 o 
  -2   3  10      182.77      185.49     17.11 o 
  -1   3  10       18.17       15.35      2.32 o 
   0   3  10       18.55       20.97      2.72 o 
   1   3  10       10.14       10.75      1.87 o 
   2   3  10       10.36        6.60      1.33 o 
   3   3  10        1.49        0.48      0.35 o 
 -10   4  10        2.19        5.38      1.71 o 
  -9   4  10        7.04        8.32      2.22 o 
  -8   4  10       75.05       83.40      7.74 o 
  -7   4  10       15.37       18.70      3.61 o 
  -6   4  10        6.55        6.30      2.15 o 
  -5   4  10        2.66        3.95      1.88 o 
  -4   4  10       14.67       17.29      3.44 o 
  -3   4  10        0.36        0.37      0.84 o 
  -2   4  10       62.88       61.27      4.60 o 
  -1   4  10       18.92       22.76      2.78 o 
   0   4  10      120.11      118.39      6.14 o 
   1   4  10      233.10      253.70     11.98 o 
   2   4  10       57.68       62.61      3.58 o 
 -10   5  10        4.53        3.05      1.42 o 
  -9   5  10        0.26        0.09      0.79 o 
  -8   5  10       19.45       17.86      3.07 o 
  -7   5  10       11.47       12.41      2.24 o 
  -6   5  10       91.18       77.85      7.39 o 
  -5   5  10       18.91       28.64      4.56 o 
  -4   5  10       59.05       60.93      6.68 o 
  -3   5  10      185.78      175.97     11.38 o 
  -2   5  10      195.88      224.05     12.76 o 
  -1   5  10        0.00       -0.65      1.15 o 
   0   5  10        1.90        5.76      1.14 o 
   1   5  10      111.65      125.77      4.92 o 
 -10   6  10       60.04       54.30      4.18 o 
  -9   6  10        5.43        3.77      0.92 o 
  -8   6  10        1.22        1.70      0.79 o 
  -7   6  10        3.56        9.04      1.55 o 
  -6   6  10        1.05        0.31      1.10 o 
  -5   6  10        7.33        7.69      2.18 o 
  -4   6  10        0.04       -1.27      1.38 o 
  -3   6  10        0.21        0.87      1.14 o 
  -2   6  10        1.34       -0.43      1.08 o 
  -1   6  10        2.79        4.05      1.79 o 
   0   6  10       12.13       13.17      2.34 o 
  -9   7  10        6.46        6.67      1.78 o 
  -8   7  10       31.07       34.88      3.76 o 
  -7   7  10       19.26       13.02      2.75 o 
  -6   7  10       21.65       24.45      3.39 o 
  -5   7  10       13.73       26.71      3.68 o 
  -4   7  10        7.30       14.29      2.72 o 
  -3   7  10        0.36       -0.39      0.70 o 
  -2   7  10       42.40       52.55      4.72 o 
  -1   7  10        2.57        0.88      0.63 o 
  -8   8  10       95.68      111.48      5.77 o 
  -7   8  10        1.26        0.68      0.66 o 
  -6   8  10      105.65      104.00      4.16 o 
  -5   8  10       29.06       29.69      3.07 o 
  -4   8  10       70.50       79.81      5.07 o 
  -3   8  10        0.04        0.31      0.44 o 
  -1 -10  11        2.30        3.83      1.26 o 
   0 -10  11      102.18      103.59      6.38 o 
   1 -10  11       14.57       25.00      3.16 o 
   2 -10  11        6.35        6.75      1.53 o 
  -3  -9  11        6.05        7.82      1.04 o 
  -2  -9  11       59.38       63.38      5.22 o 
  -1  -9  11       12.68        9.14      2.18 o 
   0  -9  11        0.00        1.48      1.23 o 
   1  -9  11        1.13        1.80      0.67 o 
   2  -9  11       15.02       19.42      2.21 o 
   3  -9  11       70.33       77.71      6.20 o 
   4  -9  11        0.01        0.59      0.66 o 
  -5  -8  11        8.69        7.94      1.59 o 
  -4  -8  11       23.84       17.13      3.72 o 
  -3  -8  11        1.09        0.77      0.63 o 
  -2  -8  11        6.15       10.29      2.54 o 
  -1  -8  11        1.25        0.70      0.63 o 
   0  -8  11        5.02        1.50      1.61 o 
   1  -8  11       19.33       20.38      2.54 o 
   2  -8  11        3.83        1.73      0.91 o 
   3  -8  11       18.61       12.82      2.85 o 
   4  -8  11        7.57        7.39      1.95 o 
   5  -8  11       14.70       15.67      2.35 o 
  -6  -7  11        2.77        2.97      1.13 o 
  -5  -7  11       74.31       67.74      5.56 o 
  -4  -7  11       15.06       11.91      1.84 o 
  -3  -7  11       67.86       69.96      6.67 o 
  -2  -7  11       12.37        9.77      2.71 o 
  -1  -7  11       17.98       22.01      2.72 o 
   0  -7  11       57.15       58.65      5.46 o 
   1  -7  11        6.55        4.42      1.20 o 
   2  -7  11       62.27       58.99      6.53 o 
   3  -7  11        1.18        1.99      0.95 o 
   4  -7  11        0.84        2.88      1.48 o 
   5  -7  11       62.55       62.61      5.07 o 
  -7  -6  11       12.57       13.81      2.01 o 
  -6  -6  11       24.36       25.65      3.49 o 
  -5  -6  11       24.59       29.44      3.76 o 
  -4  -6  11       78.76       77.19      7.05 o 
  -3  -6  11       75.62       59.49      4.51 o 
  -2  -6  11      249.92      212.10     12.94 o 
  -1  -6  11        0.56       -0.06      0.69 o 
   0  -6  11      337.08      326.30     11.18 o 
   1  -6  11        9.80       13.52      2.37 o 
   2  -6  11        1.15        1.21      1.42 o 
   3  -6  11        0.19       -0.36      1.08 o 
   4  -6  11        6.87        6.11      1.96 o 
   5  -6  11       62.99       63.71      5.35 o 
  -7  -5  11       29.66       29.32      3.59 o 
  -6  -5  11        1.88        4.47      1.78 o 
  -5  -5  11       15.92       16.68      2.53 o 
  -4  -5  11       59.90       51.66      6.18 o 
  -3  -5  11       19.92       21.26      3.78 o 
  -2  -5  11      173.65      169.07     10.77 o 
  -1  -5  11       27.64       21.16      3.82 o 
   0  -5  11        0.18       -1.48      1.48 o 
   1  -5  11       10.31       11.28      3.05 o 
   2  -5  11       52.71       49.68      6.00 o 
   3  -5  11      193.01      213.60      8.71 o 
   4  -5  11       14.59        8.97      2.04 o 
   5  -5  11       13.46        9.52      2.24 o 
  -8  -4  11        0.08        0.16      0.92 o 
  -7  -4  11        0.17        1.59      1.11 o 
  -6  -4  11       29.83       26.12      3.98 o 
  -5  -4  11       12.58       11.24      1.97 o 
  -4  -4  11        7.56        7.84      2.45 o 
  -3  -4  11        1.92        0.33      1.60 o 
  -2  -4  11       47.82       42.81      5.60 o 
  -1  -4  11       24.93       29.79      3.25 o 
   0  -4  11      229.52      220.71     12.84 o 
   1  -4  11       53.54       53.59      6.42 o 
   2  -4  11      355.73      336.52     16.29 o 
   3  -4  11       52.40       56.18      6.31 o 
   4  -4  11       25.80       22.76      3.72 o 
   5  -4  11        1.09        1.76      1.20 o 
  -9  -3  11        1.72        0.21      0.41 o 
  -8  -3  11       54.74       69.28      5.90 o 
  -7  -3  11       72.23       72.78      6.71 o 
  -6  -3  11       20.85       16.56      2.54 o 
  -5  -3  11       38.03       24.17      2.94 o 
  -4  -3  11       15.57       14.93      2.41 o 
  -3  -3  11        5.09        3.32      1.11 o 
  -2  -3  11      236.18      236.71     13.81 o 
  -1  -3  11       23.35       23.98      2.91 o 
   0  -3  11       25.73       27.53      3.17 o 
   1  -3  11        0.44        0.08      0.83 o 
   2  -3  11       10.20        8.04      1.70 o 
   3  -3  11        9.00       12.95      3.09 o 
   4  -3  11        3.42        2.29      1.24 o 
   5  -3  11        0.01       -0.56      0.86 o 
  -9  -2  11       22.96       30.27      3.54 o 
  -8  -2  11       42.77       36.82      4.61 o 
  -7  -2  11        0.01        0.42      0.84 o 
  -6  -2  11       56.03       53.11      4.35 o 
  -5  -2  11        2.95        3.46      1.27 o 
  -4  -2  11      356.95      360.89     17.64 o 
  -3  -2  11       57.33       49.90      6.36 o 
  -2  -2  11      323.36      268.71     14.94 o 
  -1  -2  11      467.37      510.36     32.49 o 
   0  -2  11      493.75      495.22     23.16 o 
   1  -2  11      139.15      128.16      9.46 o 
   2  -2  11      365.78      357.29     15.98 o 
   3  -2  11       65.47       76.74      6.75 o 
   4  -2  11       28.47       26.75      2.62 o 
   5  -2  11        0.03       -0.83      0.92 o 
  -9  -1  11       91.96      107.17      7.21 o 
  -8  -1  11       26.43       28.27      4.22 o 
  -7  -1  11       57.23       66.19      6.36 o 
  -6  -1  11       19.69       23.97      2.96 o 
  -5  -1  11       83.11       86.63     11.64 o 
  -4  -1  11      341.86      324.59     11.19 o 
  -3  -1  11       94.23       88.36      8.55 o 
  -2  -1  11      129.81      137.39     10.64 o 
  -1  -1  11       74.94       76.67      7.53 o 
   0  -1  11       13.79       15.54      3.52 o 
   1  -1  11       64.44       44.43      5.72 o 
   2  -1  11        2.18        1.87      1.32 o 
   3  -1  11       54.73       49.24      5.43 o 
   4  -1  11       13.80       16.36      1.99 o 
   5  -1  11       79.38       84.34      3.47 o 
 -10   0  11       19.64       17.95      2.47 o 
  -9   0  11       11.59       15.40      2.83 o 
  -8   0  11        0.24       -0.35      0.88 o 
  -7   0  11      203.67      181.55      9.52 o 
  -6   0  11       52.69       39.35      5.29 o 
  -5   0  11      471.77      456.11     13.18 o 
  -4   0  11       18.89       15.09      3.88 o 
  -3   0  11      162.20      158.97     10.11 o 
  -2   0  11      177.72      152.97     10.63 o 
  -1   0  11        5.75        6.23      2.78 o 
   0   0  11        9.88        4.61      1.82 o 
   1   0  11       25.34       25.89      4.37 o 
   2   0  11       19.22       11.10      2.79 o 
   3   0  11        0.79        0.54      0.70 o 
   4   0  11        0.00        1.30      0.93 o 
 -10   1  11       74.50       93.62      6.00 o 
  -9   1  11        1.10        0.14      0.66 o 
  -8   1  11       25.50       31.99      4.68 o 
  -7   1  11        0.41        0.21      0.98 o 
  -6   1  11        2.46        1.77      0.85 o 
  -5   1  11        5.91        7.20      1.32 o 
  -4   1  11       22.78       20.04      2.75 o 
  -3   1  11      475.10      512.36     14.70 o 
  -2   1  11      210.95      200.81      8.61 o 
  -1   1  11        0.66        1.04      1.22 o 
   0   1  11        1.79        1.55      1.04 o 
   1   1  11        5.81        9.31      2.64 o 
   2   1  11       12.05       11.43      2.73 o 
   3   1  11        3.53        6.00      1.92 o 
   4   1  11       21.00       16.45      2.28 o 
 -10   2  11       11.71       11.64      1.43 o 
  -9   2  11       38.10       40.48      4.72 o 
  -8   2  11       43.01       50.79      5.83 o 
  -7   2  11       59.49       57.70      9.18 o 
  -6   2  11        3.08        2.03      0.91 o 
  -5   2  11       33.51       37.70      3.76 o 
  -4   2  11       25.80       26.16      3.11 o 
  -3   2  11        0.41        3.93      2.16 o 
  -2   2  11       30.27       30.18      3.27 o 
  -1   2  11      145.97      135.70      7.08 o 
   0   2  11       79.12       71.04      4.87 o 
   1   2  11      104.58      117.33     13.70 o 
   2   2  11       34.09       32.36      4.10 o 
   3   2  11       25.74       31.50      3.43 o 
 -10   3  11       57.70       68.45      5.08 o 
  -9   3  11      104.45      134.48      8.61 o 
  -8   3  11        3.03        0.16      0.96 o 
  -7   3  11       36.36       29.25      4.57 o 
  -6   3  11       46.51       47.00      5.81 o 
  -5   3  11        2.18        2.20      1.54 o 
  -4   3  11       53.14       56.27      4.58 o 
  -3   3  11       19.24       17.08      3.69 o 
  -2   3  11       21.43       18.94      2.51 o 
  -1   3  11       38.79       33.75      3.32 o 
   0   3  11      193.37      229.05     32.53 o 
   1   3  11      119.94      125.02      5.67 o 
   2   3  11       14.18       15.65      1.66 o 
 -10   4  11       14.44       13.93      2.22 o 
  -9   4  11        0.16       -0.04      0.75 o 
  -8   4  11       69.02       71.89      6.77 o 
  -7   4  11        2.08        0.94      0.79 o 
  -6   4  11       70.43       81.17      7.60 o 
  -5   4  11       23.40       15.76      3.36 o 
  -4   4  11       12.26       12.68      2.12 o 
  -3   4  11        0.00        2.27      1.30 o 
  -2   4  11       40.41       40.70      3.56 o 
  -1   4  11       11.11        5.28      1.27 o 
   0   4  11      122.13      155.07     11.11 o 
   1   4  11       16.34       15.39      1.66 o 
 -10   5  11        1.37        0.11      0.38 o 
  -9   5  11        4.63        5.04      1.73 o 
  -8   5  11        0.13       -0.76      1.02 o 
  -7   5  11        1.85        2.46      1.37 o 
  -6   5  11        0.13        0.48      0.68 o 
  -5   5  11        0.71        2.57      1.43 o 
  -4   5  11       42.60       31.45      4.45 o 
  -3   5  11      145.34      144.62      9.64 o 
  -2   5  11        2.28       -0.53      0.87 o 
  -1   5  11        2.61        0.29      0.77 o 
   0   5  11        0.08       -0.43      0.76 o 
  -9   6  11        1.79        0.12      0.51 o 
  -8   6  11        1.54        0.86      0.60 o 
  -7   6  11       45.29       43.82      4.45 o 
  -6   6  11       31.62       34.95      4.17 o 
  -5   6  11        6.61        8.96      2.23 o 
  -4   6  11       18.87       24.49      3.69 o 
  -3   6  11       12.17        8.67      2.08 o 
  -2   6  11        0.00        0.22      0.72 o 
  -1   6  11        0.45        0.99      0.74 o 
  -8   7  11        0.01        0.59      0.64 o 
  -7   7  11        1.96        4.65      1.17 o 
  -6   7  11        0.02       -0.08      0.42 o 
  -5   7  11       25.30       30.53      3.39 o 
  -4   7  11        0.63        0.38      0.69 o 
  -3   7  11        0.00        0.15      0.51 o 
  -2  -9  12       19.68       17.25      2.38 o 
  -1  -9  12        0.06       -0.65      1.04 o 
   0  -9  12       25.92       24.91      3.19 o 
   1  -9  12        7.46        8.95      1.35 o 
   2  -9  12        3.26        5.03      1.51 o 
   3  -9  12        7.59        6.06      1.49 o 
  -3  -8  12       23.67       18.82      2.83 o 
  -2  -8  12       39.38       40.52      4.45 o 
  -1  -8  12        2.07        0.63      1.03 o 
   0  -8  12      125.65      146.75      6.30 o 
   1  -8  12        1.29        4.50      1.07 o 
   2  -8  12       79.04       71.66      6.14 o 
   3  -8  12        9.59       10.31      2.20 o 
   4  -8  12        0.42        1.89      1.11 o 
  -5  -7  12        2.63        1.19      0.88 o 
  -4  -7  12       31.93       31.09      2.60 o 
  -3  -7  12        7.59        5.61      1.36 o 
  -2  -7  12        0.22       -0.81      1.29 o 
  -1  -7  12        1.89        3.49      1.13 o 
   0  -7  12        9.57       13.26      2.10 o 
   1  -7  12        2.46        2.03      0.74 o 
   2  -7  12        0.56        2.47      1.47 o 
   3  -7  12       29.03       32.63      4.17 o 
   4  -7  12       14.89       13.23      2.35 o 
  -6  -6  12       17.49       19.08      2.65 o 
  -5  -6  12       64.98       62.21      5.17 o 
  -4  -6  12       41.73       48.35      5.27 o 
  -3  -6  12       85.48       87.22      7.62 o 
  -2  -6  12        4.89        3.94      2.01 o 
  -1  -6  12       13.71       16.62      2.34 o 
   0  -6  12      566.14      541.46     14.02 o 
   1  -6  12       69.66       65.44      6.64 o 
   2  -6  12        3.01        2.26      1.62 o 
   3  -6  12        5.85        4.09      1.55 o 
   4  -6  12       44.76       49.81      4.75 o 
   5  -6  12        0.17        0.73      0.46 o 
  -7  -5  12        4.48        2.92      1.14 o 
  -6  -5  12        5.83        6.44      1.58 o 
  -5  -5  12      318.96      295.07     13.43 o 
  -4  -5  12        6.88        5.82      2.01 o 
  -3  -5  12       13.99       15.11      3.35 o 
  -2  -5  12      338.83      347.18     15.27 o 
  -1  -5  12       50.05       50.44      4.11 o 
   0  -5  12       24.34       25.13      2.92 o 
   1  -5  12       37.33       49.50      5.91 o 
   2  -5  12       28.59       35.01      4.83 o 
   3  -5  12       13.67       16.92      3.23 o 
   4  -5  12        0.00        0.99      1.13 o 
   5  -5  12       91.28      107.46      5.66 o 
  -7  -4  12        7.28        7.78      1.97 o 
  -6  -4  12        0.06        0.90      1.76 o 
  -5  -4  12        3.21        2.02      1.19 o 
  -4  -4  12       47.04       34.64      4.92 o 
  -3  -4  12        7.38        5.86      2.02 o 
  -2  -4  12      104.86      115.13      8.59 o 
  -1  -4  12        5.12        1.20      1.31 o 
   0  -4  12        1.33        0.16      1.10 o 
   1  -4  12       77.30       86.97      7.90 o 
   2  -4  12        2.66        5.77      2.28 o 
   3  -4  12        0.04       -0.04      0.93 o 
   4  -4  12       16.00       14.93      2.60 o 
   5  -4  12        1.56        4.12      1.17 o 
  -8  -3  12        0.38        1.46      0.91 o 
  -7  -3  12       11.48       15.02      2.76 o 
  -6  -3  12       54.76       55.88      6.25 o 
  -5  -3  12       31.92       36.47      5.09 o 
  -4  -3  12       13.66       10.37      2.81 o 
  -3  -3  12       88.76       92.12      8.54 o 
  -2  -3  12      238.18      240.52     13.93 o 
  -1  -3  12        7.16        7.80      1.71 o 
   0  -3  12       38.78       47.31      4.05 o 
   1  -3  12       14.32       15.08      2.25 o 
   2  -3  12        0.76        1.28      0.81 o 
   3  -3  12       16.50       16.32      3.14 o 
   4  -3  12       27.67       26.15      3.44 o 
  -9  -2  12        5.19        5.38      1.37 o 
  -8  -2  12        2.86        5.69      1.64 o 
  -7  -2  12        2.65        1.66      1.33 o 
  -6  -2  12      106.20      109.93      6.03 o 
  -5  -2  12      453.91      465.55     19.43 o 
  -4  -2  12        4.46        2.85      1.73 o 
  -3  -2  12      120.45      110.23      9.67 o 
  -2  -2  12      301.06      321.97     16.56 o 
  -1  -2  12      106.75      112.25      6.41 o 
   0  -2  12      360.76      346.54     11.59 o 
   1  -2  12        8.24        7.71      1.57 o 
   2  -2  12       35.63       31.65      3.17 o 
   3  -2  12        1.08        1.45      0.74 o 
   4  -2  12        3.51        2.27      1.03 o 
  -9  -1  12        8.16        9.86      2.01 o 
  -8  -1  12        9.41       16.59      3.00 o 
  -7  -1  12        6.75        5.45      1.36 o 
  -6  -1  12       27.19       24.70      2.87 o 
  -5  -1  12       15.29       13.09      3.28 o 
  -4  -1  12       14.53       13.33      3.34 o 
  -3  -1  12      717.58      754.56     26.74 o 
  -2  -1  12       39.63       29.88      4.95 o 
  -1  -1  12       97.15      100.55      6.07 o 
   0  -1  12        4.63        3.19      1.82 o 
   1  -1  12       30.01       36.15      4.85 o 
   2  -1  12        1.00        0.83      0.85 o 
   3  -1  12        4.59        3.55      0.99 o 
   4  -1  12        1.22        0.73      0.38 o 
  -9   0  12       10.12       13.37      2.42 o 
  -8   0  12       42.94       54.73      3.77 o 
  -7   0  12        7.54       11.38      1.91 o 
  -6   0  12      219.68      263.45      9.65 o 
  -5   0  12      211.82      209.86     13.07 o 
  -4   0  12      125.30      148.69     12.86 o 
  -3   0  12       67.24       74.67      5.19 o 
  -2   0  12       18.19       15.46      3.65 o 
  -1   0  12       12.09       17.08      3.53 o 
   0   0  12       48.79       54.42      6.20 o 
   1   0  12       17.16       26.46      4.02 o 
   2   0  12        5.36        7.59      2.07 o 
   3   0  12        0.55        1.44      0.82 o 
  -9   1  12        2.90        4.21      1.50 o 
  -8   1  12        1.82        1.53      0.67 o 
  -7   1  12       38.53       39.03      3.47 o 
  -6   1  12       17.66       19.84      3.14 o 
  -5   1  12        7.69       10.02      1.57 o 
  -4   1  12        0.78        0.80      0.55 o 
  -3   1  12        0.08        0.61      0.60 o 
  -2   1  12        6.95        3.98      1.66 o 
  -1   1  12       17.58       19.88      2.68 o 
   0   1  12        1.43        4.21      1.61 o 
   1   1  12       95.70      101.41      7.65 o 
   2   1  12        0.48        0.69      0.75 o 
   3   1  12        5.84        4.84      0.89 o 
  -9   2  12        9.48       12.07      2.31 o 
  -8   2  12       76.63       82.97      6.77 o 
  -7   2  12       34.84       28.13      2.85 o 
  -6   2  12       38.65       38.49      2.89 o 
  -5   2  12       26.52       30.04      2.57 o 
  -4   2  12       11.54       14.65      3.88 o 
  -3   2  12        9.12        6.58      1.48 o 
  -2   2  12        2.12        1.92      1.17 o 
  -1   2  12      128.98      145.04      6.75 o 
   0   2  12        6.33        3.47      1.01 o 
   1   2  12       57.07       62.92      5.48 o 
   2   2  12       65.75       74.43      5.11 o 
  -9   3  12        7.98        7.23      1.73 o 
  -8   3  12       83.13       84.84      6.69 o 
  -7   3  12       11.76        8.26      2.15 o 
  -6   3  12        2.43        0.32      0.82 o 
  -5   3  12        5.97        3.88      0.88 o 
  -4   3  12        1.11        1.51      0.80 o 
  -3   3  12       95.74       90.01      5.70 o 
  -2   3  12       24.87       30.05      4.26 o 
  -1   3  12        0.61        0.35      0.74 o 
   0   3  12        3.21        1.14      0.61 o 
   1   3  12        0.93        0.27      0.40 o 
  -9   4  12        0.00       -0.55      0.55 o 
  -8   4  12        0.11       -1.07      1.07 o 
  -7   4  12        0.57       -1.00      1.16 o 
  -6   4  12       32.75       30.98      3.26 o 
  -5   4  12       35.90       36.47      4.76 o 
  -4   4  12       82.15       86.07      8.48 o 
  -3   4  12       52.01       44.95      3.58 o 
  -2   4  12       19.39       19.75      3.25 o 
  -1   4  12       16.81       12.94      2.42 o 
   0   4  12       14.75       19.70      2.53 o 
  -9   5  12        9.65        7.78      1.51 o 
  -8   5  12        0.01        0.35      0.59 o 
  -7   5  12       51.09       40.71      4.16 o 
  -6   5  12       21.56       20.50      6.55 o 
  -5   5  12        0.92        1.74      1.16 o 
  -4   5  12        3.66        1.88      0.96 o 
  -3   5  12       43.74       45.20      4.64 o 
  -2   5  12        0.00        0.79      0.55 o 
  -1   5  12       54.44       63.72      4.44 o 
  -8   6  12        9.57        5.54      1.25 o 
  -7   6  12        2.07       -0.01      0.73 o 
  -6   6  12        0.74       -0.35      0.36 o 
  -5   6  12        9.53       11.55      2.09 o 
  -4   6  12        0.03        0.12      0.65 o 
  -3   6  12       10.10        8.42      1.71 o 
  -2  -8  13       24.82       21.11      2.73 o 
  -1  -8  13       23.91       29.54      3.39 o 
   0  -8  13       52.66       47.22      2.93 o 
   1  -8  13       45.38       31.98      3.58 o 
   2  -8  13      108.89      120.29      6.61 o 
  -4  -7  13       40.96       44.76      3.78 o 
  -3  -7  13       46.24       48.74      4.60 o 
  -2  -7  13       41.20       47.15      4.83 o 
  -1  -7  13        2.67        5.11      1.12 o 
   0  -7  13        5.62        4.84      1.06 o 
   1  -7  13       14.21       12.59      2.55 o 
   2  -7  13       25.62       17.06      2.78 o 
   3  -7  13        2.22        3.40      1.24 o 
  -5  -6  13        3.56        2.12      0.72 o 
  -4  -6  13      149.71      151.79      8.56 o 
  -3  -6  13        7.38        7.30      2.14 o 
  -2  -6  13        2.16        1.86      1.15 o 
  -1  -6  13        1.04        1.68      0.89 o 
   0  -6  13        0.06        1.20      0.67 o 
   1  -6  13       22.43       25.47      3.70 o 
   2  -6  13      115.18      119.56      7.72 o 
   3  -6  13        6.39        5.30      1.59 o 
  -5  -5  13       42.26       36.57      4.15 o 
  -4  -5  13        0.82        1.28      0.74 o 
  -3  -5  13       23.89       20.95      2.51 o 
  -2  -5  13       92.23       98.44      5.33 o 
  -1  -5  13      127.81      126.99      6.05 o 
   0  -5  13      124.94      129.22      8.75 o 
   1  -5  13        3.93        9.40      2.42 o 
   2  -5  13      121.05      117.11      7.95 o 
   3  -5  13       16.17       22.24      3.10 o 
   4  -5  13       10.01        7.25      1.50 o 
  -6  -4  13        0.65        0.96      0.78 o 
  -5  -4  13        3.58        3.75      1.58 o 
  -4  -4  13        0.24        0.58      0.91 o 
  -3  -4  13       56.01       55.99      5.89 o 
  -2  -4  13       11.16       10.04      1.67 o 
  -1  -4  13       34.58       38.78      2.74 o 
   0  -4  13      208.84      213.88     11.57 o 
   1  -4  13       19.38       17.36      3.30 o 
   2  -4  13       17.10       14.28      2.65 o 
   3  -4  13       60.95       62.67      5.19 o 
  -7  -3  13        2.73        2.92      0.79 o 
  -6  -3  13       56.15       56.08      3.69 o 
  -5  -3  13        8.95       10.56      2.67 o 
  -4  -3  13       99.66       97.42      8.13 o 
  -3  -3  13      237.99      259.61     16.12 o 
  -2  -3  13       87.64       97.56      8.39 o 
  -1  -3  13       13.23       11.78      3.90 o 
   0  -3  13        6.67        9.71      1.65 o 
   1  -3  13      166.69      167.59      6.89 o 
   2  -3  13        6.11        4.30      1.53 o 
   3  -3  13       62.05       64.64      5.13 o 
  -8  -2  13        4.53        3.35      1.00 o 
  -7  -2  13       10.55       11.55      1.95 o 
  -6  -2  13        1.32        2.44      0.89 o 
  -5  -2  13       32.67       28.43      4.45 o 
  -4  -2  13       80.58       85.74      8.03 o 
  -3  -2  13       87.84       94.16      8.49 o 
  -2  -2  13       24.69       32.20      4.94 o 
  -1  -2  13       12.14       13.39      3.18 o 
   0  -2  13       85.68       84.29      6.29 o 
   1  -2  13       55.87       56.25      4.03 o 
   2  -2  13        9.67        7.47      1.31 o 
   3  -2  13        0.57        1.87      1.11 o 
  -8  -1  13        9.10        7.74      1.82 o 
  -7  -1  13        6.82        5.57      1.92 o 
  -6  -1  13      140.24      158.60      6.70 o 
  -5  -1  13      127.89      144.29     11.35 o 
  -4  -1  13       33.52       31.47      4.85 o 
  -3  -1  13        1.41        1.36      1.44 o 
  -2  -1  13        1.24        4.68      1.96 o 
  -1  -1  13       64.08       65.60      4.83 o 
   0  -1  13        6.12        6.38      1.44 o 
   1  -1  13        0.80       -0.08      0.63 o 
   2  -1  13        0.00        0.45      0.63 o 
   3  -1  13        6.16        5.72      1.34 o 
  -8   0  13        2.06        4.81      1.48 o 
  -7   0  13       19.56       22.82      2.42 o 
  -6   0  13        1.53        1.81      0.83 o 
  -5   0  13       33.04       32.80      4.72 o 
  -4   0  13      212.78      241.55      9.07 o 
  -3   0  13       37.89       35.66      5.14 o 
  -2   0  13       15.39       10.34      2.78 o 
  -1   0  13      107.73      112.82      5.83 o 
   0   0  13        3.46        2.12      0.94 o 
   1   0  13        2.98        2.70      0.87 o 
   2   0  13       14.45       14.08      1.63 o 
  -9   1  13        0.67        1.44      0.86 o 
  -8   1  13        4.25        2.39      1.21 o 
  -7   1  13       11.53       16.14      1.96 o 
  -6   1  13       13.18       13.08      1.93 o 
  -5   1  13        0.08        1.95      1.38 o 
  -4   1  13        2.30        2.05      0.88 o 
  -3   1  13       76.81       71.52      4.75 o 
  -2   1  13       18.10       14.98      2.12 o 
  -1   1  13       23.32       24.44      3.99 o 
   0   1  13       24.80       22.16      3.16 o 
   1   1  13       12.24       11.87      2.19 o 
  -9   2  13        0.94       -0.78      0.78 o 
  -8   2  13        1.19        1.41      0.89 o 
  -7   2  13       29.91       29.98      2.54 o 
  -6   2  13        1.91        3.98      1.33 o 
  -5   2  13        0.52        2.89      1.62 o 
  -4   2  13        0.05        0.86      0.62 o 
  -3   2  13      103.51      141.94      8.07 o 
  -2   2  13        0.71        1.60      0.81 o 
  -1   2  13       14.88       19.69      3.17 o 
   0   2  13       15.09       10.91      1.47 o 
   1   2  13        9.76       11.52      1.92 o 
  -8   3  13       84.34      100.08      6.02 o 
  -7   3  13       65.62       72.20      5.37 o 
  -6   3  13       42.68       26.03      3.19 o 
  -5   3  13       68.36       91.21      4.81 o 
  -4   3  13       45.11       52.62      3.71 o 
  -3   3  13        3.65        3.68      1.00 o 
  -2   3  13        9.00       11.76      1.67 o 
  -1   3  13        2.77        1.62      0.60 o 
   0   3  13      101.03       95.27      5.51 o 
  -8   4  13       54.34       36.50      3.23 o 
  -7   4  13       14.77        9.44      1.80 o 
  -6   4  13       15.05       21.14      3.09 o 
  -5   4  13        4.89        4.64      1.54 o 
  -4   4  13       21.93       21.86      3.11 o 
  -3   4  13        5.58        7.60      1.54 o 
  -2   4  13       14.61       14.58      1.56 o 
  -5   5  13       18.59       20.98      2.69 o 
  -4   5  13        1.92        1.90      0.92 o 
  -3   5  13        4.18        2.85      0.91 o 
  -2  -7  14       71.23       82.17      5.18 o 
  -1  -7  14        4.34        1.35      0.82 o 
  -4  -6  14       46.45       42.88      3.72 o 
  -3  -6  14        1.25        0.12      0.59 o 
  -2  -6  14        1.84        2.10      1.07 o 
  -1  -6  14        0.51        1.05      0.86 o 
   0  -6  14        5.12        4.33      1.26 o 
   1  -6  14       62.46       91.87      5.77 o 
   2  -6  14        6.17       11.09      1.85 o 
  -5  -5  14        1.27        1.45      0.91 o 
  -4  -5  14        2.45        0.76      0.69 o 
  -3  -5  14        7.17        8.49      1.38 o 
  -2  -5  14       75.26       73.57      5.88 o 
  -1  -5  14        3.57        7.82      1.91 o 
   0  -5  14        0.85        1.46      0.88 o 
   1  -5  14       21.02       29.76      3.45 o 
   2  -5  14      111.58      128.35      6.64 o 
  -6  -4  14        0.45        0.07      0.44 o 
  -5  -4  14        1.09        2.03      0.79 o 
  -4  -4  14       24.36       27.58      2.63 o 
  -3  -4  14        5.28        3.58      1.97 o 
  -2  -4  14        0.64        1.22      1.08 o 
  -1  -4  14        1.68        1.95      1.18 o 
   0  -4  14        3.76        6.86      1.78 o 
   1  -4  14       34.62       41.54      4.14 o 
   2  -4  14        9.15        8.07      1.67 o 
  -5  -3  14       19.74       20.67      3.25 o 
  -4  -3  14       12.80       12.95      2.56 o 
  -3  -3  14       99.65      106.85      7.61 o 
  -2  -3  14      230.53      252.71     25.79 o 
  -1  -3  14       65.29       71.27      6.16 o 
   0  -3  14       13.93       11.94      1.62 o 
   1  -3  14        2.73        1.34      0.91 o 
   2  -3  14        0.00        0.23      0.53 o 
  -6  -2  14        0.56        2.86      1.41 o 
  -5  -2  14        9.55       12.20      2.63 o 
  -4  -2  14        0.04        1.20      1.39 o 
  -3  -2  14       19.15       16.95      3.26 o 
  -2  -2  14        0.12        0.64      0.69 o 
  -1  -2  14        0.06        3.19      1.35 o 
   0  -2  14        0.54        0.60      0.87 o 
   1  -2  14       21.10       23.13      3.05 o 
   2  -2  14        5.57        6.32      1.35 o 
  -7  -1  14        0.00       -0.94      0.94 o 
  -6  -1  14       21.16       21.89      3.26 o 
  -5  -1  14      105.62      105.35      7.67 o 
  -4  -1  14       98.36      113.71      8.48 o 
  -3  -1  14       58.75       67.98      6.63 o 
  -2  -1  14        0.23       -0.03      0.85 o 
  -1  -1  14       46.68       60.83      5.81 o 
   0  -1  14        3.54        2.69      0.68 o 
   1  -1  14       23.70       26.65      2.09 o 
  -7   0  14        9.51       10.21      1.96 o 
  -6   0  14        2.54        2.91      1.22 o 
  -5   0  14       47.57       47.85      3.65 o 
  -4   0  14       22.54       27.49      4.07 o 
  -3   0  14       19.74       17.40      3.29 o 
  -2   0  14        0.37        1.60      1.06 o 
  -1   0  14       15.29       13.65      2.69 o 
   0   0  14        1.04        0.40      1.11 o 
  -7   1  14       48.74       51.36      4.13 o 
  -6   1  14        2.44        0.88      0.94 o 
  -5   1  14       55.41       72.68      6.12 o 
  -4   1  14       45.50       44.40      4.91 o 
  -3   1  14        6.02        5.45      1.82 o 
  -2   1  14       52.52       76.75      6.28 o 
  -1   1  14        9.12       15.99      2.69 o 
   0   1  14       24.51       34.09      3.37 o 
  -6   2  14       60.40       70.13      5.13 o 
  -5   2  14       73.62       80.25      5.89 o 
  -4   2  14        1.72        1.20      0.46 o 
  -3   2  14        6.91        7.00      1.43 o 
  -2   2  14        0.78        4.00      1.23 o 
  -1   2  14        4.20        2.38      0.89 o 
  -4   3  14        4.43        3.47      0.76 o 
  -3   3  14        0.12        1.74      0.50 o 
  -4  -4  15       15.00       13.68      1.87 o 
  -3  -4  15        7.06        6.71      1.02 o 
  -2  -4  15      111.82       89.37      4.96 o 
  -5  -3  15       83.69       73.85     21.35 o 
  -4  -3  15        1.00        1.78      0.65 o 
  -3  -3  15       12.45       12.70      2.24 o 
  -2  -3  15       63.28       71.91      4.76 o 
  -5  -2  15       23.04       27.67      3.20 o 
  -4  -2  15        0.03       -0.92      0.92 o 
  -3  -2  15        3.43        1.70      2.30 o 
  -2  -2  15        3.97        3.85      0.84 o 
  -1  -2  15        3.52        3.34      1.13 o 
  -6  -1  15        7.79       12.17      1.93 o 
  -5  -1  15       39.78       46.32      4.18 o 
  -4  -1  15       32.55       25.79      3.24 o 
  -3  -1  15       18.67       18.43      1.94 o 
  -2  -1  15        2.23        2.30      1.01 o 
  -1  -1  15        2.35        0.50      0.43 o 
  -6   0  15        0.06        0.38      0.52 o 
  -5   0  15       92.80      103.21      6.12 o 
  -4   0  15        2.34        4.00      0.98 o 
  -3   0  15        8.10        5.37      1.53 o 
  -2   0  15        0.63        0.68      0.59 o 
  -5   1  15        6.52        5.08      1.30 o 
  -4   1  15        3.43        3.22      1.10 o 
  -3   1  15        0.17       -0.86      0.86 o 
                                                 
